# Supplementary material for: An authenticity survey of herbal medicines from markets in China using DNA barcoding
Source: Sci Rep. 2016 Jan 7;6:18723. doi: 10.1038/srep18723 (PMC4703975; doi:10.1038/srep18723)
Supplement: Supplementary Table S1 [file srep18723-s1.xls]

## Sheet: Sheet1
An authenticity survey of herbal medicines from markets in China using DNA barcoding Jianping Han1, Xiaohui Pang1, Baosheng Liao1, Hui Yao1, Jingyuan Song1, Shilin Chen2* 1.Institute of Medicinal Plant Development, Chinese Academy of Medicinal Science &Peking Union Medicinal College, Beijing 100193, P.R. China 2.Institute of Chinese Materia Medica, China Academy of Chinese Medical Sciences, Beiji…
Supplementary Table 1S. The list of 1436 samples used in this study
Sample No.	Latin Name of Medicinal materials	Latin Name of original species	Chinese Name	Medicinal Parts	Chinese Herbal Markets	Identification Result
AG233	Abelmoschi Corolla	Abelmoschus manihot	Huangshukuihua	Flos	AG	Genuine
FHCQ076	Abri Herba	Abrus cantoniensis	Jigucao	Herb	CQ	Fake
S1068	Abri Herba	Abrus cantoniensis	Jigucao	Herb	HN	Fake
FHCQ072	Acanthopanacis Cortex	Acanthopanax gracilistylus	Wujiapi	Cortex	CQ	Fake
FHYL237	Acanthopanacis Cortex	Acanthopanax gracilistylus	Wujiapi	Cortex	GX	Fake
S0471	Acanthopanacis Cortex	Acanthopanax gracilistylus	Wujiapi	Cortex	BZ	Fake
S0660	Acanthopanacis Cortex	Acanthopanax gracilistylus	Wujiapi	Cortex	BZ	Failure
FHAG383	Acanthopanacis Senticosi Radix et Rhizoma Seu Caulis	Acanthopanax senticosus	Ciwujia	Radix et Rhizome	AG	Genuine
FHAG521	Acanthopanacis Senticosi Radix et Rhizoma Seu Caulis	Acanthopanax senticosus	Ciwujia	Radix et Rhizome	AG	Genuine
FHYL424	Acanthopanacis Senticosi Radix et Rhizoma Seu Caulis	Acanthopanax senticosus	Ciwujia	Radix et Rhizome	GX	Failure
S1188	Acanthopanacis Senticosi Radix et Rhizoma Seu Caulis	Acanthopanax senticosus	Ciwujia	Radix et Rhizome	HN	Fake
S0121	Acanthopanacis Senticosi Radix et Rhizoma Seu Caulis	Acanthopanax senticosus	Ciwujia	Radix et Rhizome	BZ	Genuine
S0711	Acanthopanacis Senticosi Radix et Rhizoma Seu Caulis	Acanthopanax senticosus	Ciwujia	Radix et Rhizome	BZ	Fake
FHAG253	Achyranthis Bidentatae Radix	Achyranthes bidentata	Niuxi	Radix et Rhizome	AG	Genuine
S0138	Achyranthis Bidentatae Radix	Achyranthes bidentata	Niuxi	Radix et Rhizome	BZ	Genuine
FHYL228	Achyranthis Bidentatae Radix	Achyranthes bidentata	Niuxi	Radix et Rhizome	GX	Genuine
FHAG439	Aconiti Kusnezoffii Radix	Aconitum kusnezoffii	Caowu	Radix et Rhizome	AG	Genuine
FHAG026	Aconiti Radix	Aconitum carmichaelii	Chuanwu	Radix et Rhizome	AG	Genuine
AG019-1	Acori Tatarinowii Rhizoma	Acorus tatarinowii	Shichangpu	Radix et Rhizome	AG	Genuine
AG019-4	Acori Tatarinowii Rhizoma	Acorus tatarinowii	Shichangpu	Radix et Rhizome	AG	Genuine
AG019-5	Acori Tatarinowii Rhizoma	Acorus tatarinowii	Shichangpu	Radix et Rhizome	AG	Genuine
FHAG014	Acori Tatarinowii Rhizoma	Acorus tatarinowii	Shichangpu	Radix et Rhizome	AG	Fake
FHAG234	Acori Tatarinowii Rhizoma	Acorus tatarinowii	Shichangpu	Radix et Rhizome	AG	Fake
FHCQ065	Acori Tatarinowii Rhizoma	Acorus tatarinowii	Shichangpu	Radix et Rhizome	CQ	Fake
FHYL183	Acori Tatarinowii Rhizoma	Acorus tatarinowii	Shichangpu	Radix et Rhizome	GX	Genuine
S0206	Acori Tatarinowii Rhizoma	Acorus tatarinowii	Shichangpu	Radix et Rhizome	BZ	Fake
AG118	Agrimoniae Herba	Agrimonia pilosa	Xianhecao	Herb	AG	Genuine
FHCQ185	Agrimoniae Herba	Agrimonia pilosa	Xianhecao	Herb	CQ	Genuine
S1109	Agrimoniae Herba	Agrimonia pilosa	Xianhecao	Herb	HN	Genuine
AG292	Ailanthi Cortex	Ailanthus altissima	Chunpi	Cortex	AG	Genuine
BZ204	Ailanthi Cortex	Ailanthus altissima	Chunpi	Cortex	BZ	Genuine
BZ244	Ailanthi Cortex	Ailanthus altissima	Chunpi	Cortex	BZ	Genuine
BZ461	Ailanthi Cortex	Ailanthus altissima	Chunpi	Cortex	BZ	Genuine
S1284	Ailanthi Cortex	Ailanthus altissima	Chunpi	Cortex	HN	Genuine
FHAG387	Albiziae Cortex	Albizia julibrissin	Hehuanpi	Cortex	AG	Genuine
FHAG526	Albiziae Cortex	Albizia julibrissin	Hehuanpi	Cortex	AG	Genuine
FHYL134	Albiziae Cortex	Albizia julibrissin	Hehuanpi	Cortex	GX	Fake
FHYL440	Albiziae Cortex	Albizia julibrissin	Hehuanpi	Cortex	GX	Fake
FHCQ187	Albiziae Cortex	Albizia julibrissin	Hehuanpi	Cortex	CQ	Fake
S1066	Albiziae Cortex	Albizia julibrissin	Hehuanpi	Cortex	HN	Failure
AG015	Albiziae Cortex	Albizia julibrissin	Hehuanpi	Cortex	AG	Fake
AG015-2	Albiziae Cortex	Albizia julibrissin	Hehuanpi	Cortex	AG	Genuine
S0636	Albiziae Cortex	Albizia julibrissin	Hehuanpi	Cortex	BZ	Fake
FHAG171	Albiziae Flos	Albizia julibrissin	Hehuanhua	Flos	AG	Genuine
FHAG420	Albiziae Flos	Albizia julibrissin	Hehuanhua	Flos	AG	Fake
FHAG429	Albiziae Flos	Albizia julibrissin	Hehuanhua	Flos	AG	Failure
FHAG455	Albiziae Flos	Albizia julibrissin	Hehuanhua	Flos	AG	Genuine
FHYL415	Albiziae Flos	Albizia julibrissin	Hehuanhua	Flos	GX	Genuine
S0311	Albiziae Flos	Albizia julibrissin	Hehuanhua	Flos	BZ	Failure
S0372	Albiziae Flos	Albizia julibrissin	Hehuanhua	Flos	BZ	Genuine
FHAG058	Allii Macrostemonis Bulbus	Allium macrostemon	Xiebai	Radix et Rhizome	AG	Genuine
FHAG375	Allii Macrostemonis Bulbus	Allium macrostemon	Xiebai	Radix et Rhizome	AG	Failure
FHCQ083	Allii Macrostemonis Bulbus	Allium macrostemon	Xiebai	Radix et Rhizome	CQ	Failure
S1161	Allii Macrostemonis Bulbus	Allium macrostemon	Xiebai	Radix et Rhizome	HN	Genuine
AG281	Allii Macrostemonis Bulbus	Allium macrostemon	Xiebai	Radix et Rhizome	AG	Genuine
S0058	Allii Macrostemonis Bulbus	Allium macrostemon	Xiebai	Radix et Rhizome	BZ	Genuine
S0297	Allii Macrostemonis Bulbus	Allium macrostemon	Xiebai	Radix et Rhizome	BZ	Failure
S0576	Allii Macrostemonis Bulbus	Allium macrostemon	Xiebai	Radix et Rhizome	BZ	Genuine
FHCQ069	Allii Tuberosi Semen	Allium tuberosum	Jiucaizi	Fruits & Seeds	CQ	Failure
S0075	Allii Tuberosi Semen	Allium tuberosum	Jiucaizi	Fruits & Seeds	BZ	Genuine
S0117	Allii Tuberosi Semen	Allium tuberosum	Jiucaizi	Fruits & Seeds	BZ	Genuine
S0443	Allii Tuberosi Semen	Allium tuberosum	Jiucaizi	Fruits & Seeds	BZ	Genuine
S0499	Allii Tuberosi Semen	Allium tuberosum	Jiucaizi	Fruits & Seeds	BZ	Genuine
FHAG367	Alpiniae Katsumadai Semen	Alpinia katsumadai	Caodoukou	Fruits & Seeds	AG	Genuine
FHAG497	Alpiniae Katsumadai Semen	Alpinia katsumadai	Caodoukou	Fruits & Seeds	AG	Genuine
FHCQ075	Alpiniae Katsumadai Semen	Alpinia katsumadai	Caodoukou	Fruits & Seeds	CQ	Genuine
FHCQ270	Alpiniae Katsumadai Semen	Alpinia katsumadai	Caodoukou	Fruits & Seeds	CQ	Failure
AG250	Alpiniae Katsumadai Semen	Alpinia katsumadai	Caodoukou	Fruits & Seeds	AG	Genuine
S0123	Alpiniae Katsumadai Semen	Alpinia katsumadai	Caodoukou	Fruits & Seeds	BZ	Genuine
S0786	Alpiniae Katsumadai Semen	Alpinia katsumadai	Caodoukou	Fruits & Seeds	BZ	Genuine
AG145	Alpiniae Officinarum Rhizoma	Alpinia officinarum	Gaoliangjiang	Radix et Rhizome	AG	Genuine
FHAG421	Alpiniae Officinarum Rhizoma	Alpinia officinarum	Gaoliangjiang	Radix et Rhizome	AG	Genuine
FHCQ194	Alpiniae Officinarum Rhizoma	Alpinia officinarum	Gaoliangjiang	Radix et Rhizome	CQ	Genuine
S0125	Alpiniae Officinarum Rhizoma	Alpinia officinarum	Gaoliangjiang	Radix et Rhizome	BZ	Genuine
AG105	Alpiniae Oxyphyllae Fructus	Alpinia oxyphylla	Yizhi	Fruits & Seeds	AG	Genuine
FHAG163	Alpiniae Oxyphyllae Fructus	Alpinia oxyphylla	Yizhi	Fruits & Seeds	AG	Fake
FHCQ197	Alpiniae Oxyphyllae Fructus	Alpinia oxyphylla	Yizhi	Fruits & Seeds	CQ	Failure
FHYL173	Alpiniae Oxyphyllae Fructus	Alpinia oxyphylla	Yizhi	Fruits & Seeds	GX	Failure
S0173	Alpiniae Oxyphyllae Fructus	Alpinia oxyphylla	Yizhi	Fruits & Seeds	BZ	Failure
AG093	Amomi Fructus Rotundus	Amomum kravanh	Doukou	Fruits & Seeds	AG	Genuine
FHAG415	Amomi Fructus Rotundus	Amomum kravanh	Doukou	Fruits & Seeds	AG	Genuine
FHCQ127	Amomi Fructus Rotundus	Amomum kravanh	Doukou	Fruits & Seeds	CQ	Genuine
FHCQ287	Amomi Fructus Rotundus	Amomum compactum	Doukou	Fruits & Seeds	CQ	Genuine
FHYL096	Amomi Fructus Rotundus	Amomum compactum	Doukou	Fruits & Seeds	GX	Genuine
S0769	Amomi Fructus Rotundus	Amomum compactum	Doukou	Fruits & Seeds	BZ	Failure
S0050	Ampelopsis Radix	Ampelopsis japonica	Bailian	Radix et Rhizome	BZ	Genuine
S0486	Ampelopsis Radix	Ampelopsis japonica	Bailian	Radix et Rhizome	BZ	Genuine
BZ102	Ampelopsis Radix	Ampelopsis japonica	Bailian	Radix et Rhizome	BZ	Genuine
BZ126	Ampelopsis Radix	Ampelopsis japonica	Bailian	Radix et Rhizome	BZ	Genuine
S1273	Ampelopsis Radix	Ampelopsis japonica	Bailian	Radix et Rhizome	BZ	Genuine
FHAG188	Andrographis Herba	Andrographis paniculata	Chuanxinlian	Herb	AG	Genuine
FHCQ081	Andrographis Herba	Andrographis paniculata	Chuanxinlian	Herb	CQ	Failure
S1201	Andrographis Herba	Andrographis paniculata	Chuanxinlian	Herb	HN	Genuine
FHCQ294	Andrographis Herba	Andrographis paniculata	Chuanxinlian	Herb	CQ	Failure
AG241	Andrographis Herba	Andrographis paniculata	Chuanxinlian	Herb	AG	Failure
BZ145	Andrographis Herba	Andrographis paniculata	Chuanxinlian	Herb	BZ	Genuine
AG263	Anemones raddeanae Rhizoma	Anemone raddeana	Liangtoujian	Radix et Rhizome	AG	Genuine
S0189	Anemones raddeanae Rhizoma	Anemone raddeana	Liangtoujian	Radix et Rhizome	BZ	Genuine
S0286	Anemones raddeanae Rhizoma	Anemone raddeana	Liangtoujian	Radix et Rhizome	BZ	Genuine
AG032	Anemones raddeanae Rhizoma	Gentiana rigescens	Longdan	Radix et Rhizome	AG	Genuine
AG032-2	Anemones raddeanae Rhizoma	Gentiana rigescens	Longdan	Radix et Rhizome	AG	Genuine
AG032-3	Anemones raddeanae Rhizoma	Gentiana rigescens	Longdan	Radix et Rhizome	AG	Genuine
S0185	Anemones raddeanae Rhizoma	Gentiana rigescens	Longdan	Radix et Rhizome	BZ	Genuine
S0789	Anemones raddeanae Rhizoma	Gentiana rigescens	Longdan	Radix et Rhizome	BZ	Genuine
FHYL090	Angelicae Dahuricae Radix	Angelica dahurica	Baizhi	Radix et Rhizome	GX	Genuine
FHCQ118	Angelicae Dahuricae Radix	Angelica dahurica	Baizhi	Radix et Rhizome	CQ	Genuine
S1105	Angelicae Dahuricae Radix	Angelica dahurica	Baizhi	Radix et Rhizome	HN	Genuine
AG135	Angelicae Dahuricae Radix	Angelica dahurica	Baizhi	Radix et Rhizome	AG	Genuine
S0382	Angelicae Dahuricae Radix	Angelica dahurica	Baizhi	Radix et Rhizome	BZ	Genuine
S0243	Angelicae Dahuricae Radix	Angelica dahurica var. formosana	Baizhi	Radix et Rhizome	BZ	Fake
S1206	Angelicae Dahuricae Radix	Angelica dahurica var. formosana	Baizhi	Radix et Rhizome	QP	Failure
AG208	Angelicae Pubescentis Radix	Angelica pubescens f. biserratn	Duhuo	Radix et Rhizome	AG	Genuine
FHAG102	Angelicae Pubescentis Radix	Angelica pubescens f. biserratn	Duhuo	Radix et Rhizome	AG	Genuine
FHAG295	Angelicae Pubescentis Radix	Angelica pubescens f. biserratn	Duhuo	Radix et Rhizome	AG	Genuine
FHAG409	Angelicae Pubescentis Radix	Angelica pubescens f. biserratn	Duhuo	Radix et Rhizome	AG	Genuine
FHCQ022	Angelicae Pubescentis Radix	Angelica pubescens f. biserratn	Duhuo	Radix et Rhizome	CQ	Failure
S0365	Angelicae Pubescentis Radix	Angelica pubescens f. biserratn	Duhuo	Radix et Rhizome	BZ	Fake
S0485	Angelicae Pubescentis Radix	Angelica pubescens f. biserratn	Duhuo	Radix et Rhizome	BZ	Fake
S0595	Angelicae Pubescentis Radix	Angelica pubescens f. biserratn	Duhuo	Radix et Rhizome	BZ	Failure
S1162	Angelicae Pubescentis Radix	Angelica pubescens f. biserratn	Duhuo	Radix et Rhizome	HN	Genuine
AG037	Angelicae Sinensis Radix	Angelica sinensis	Danggui	Radix et Rhizome	AG	Genuine
AG037-2	Angelicae Sinensis Radix	Angelica sinensis	Danggui	Radix et Rhizome	AG	Genuine
S0557	Angelicae Sinensis Radix	Angelica sinensis	Danggui	Radix et Rhizome	BZ	Genuine
FHAG156	Anisi Stellati Fructus	Illicium verum	Bajiaohuixiang	Fruits & Seeds	AG	Failure
FHYL178	Anisi Stellati Fructus	Illicium verum	Bajiaohuixiang	Fruits & Seeds	GX	Genuine
FHCQ159	Anisi Stellati Fructus	Illicium verum	Bajiaohuixiang	Fruits & Seeds	CQ	Failure
S1179	Anisi Stellati Fructus	Illicium verum	Bajiaohuixiang	Fruits & Seeds	HN	Genuine
AG016	Anisi Stellati Fructus	Illicium verum	Bajiaohuixiang	Fruits & Seeds	AG	Genuine
S0194	Anisi Stellati Fructus	Illicium verum	Bajiaohuixiang	Fruits & Seeds	BZ	Failure
FHAG451	Apocyni Veneti Folium	Apocynum venetum	Luobumaye	Folium	AG	Genuine
FHYL192	Apocyni Veneti Folium	Apocynum venetum	Luobumaye	Folium	GX	Genuine
S1171	Apocyni Veneti Folium	Apocynum venetum	Luobumaye	Folium	HN	Genuine
S0289	Apocyni Veneti Folium	Apocynum venetum	Luobumaye	Folium	BZ	Genuine
S0516	Apocyni Veneti Folium	Apocynum venetum	Luobumaye	Folium	BZ	Genuine
AG045	Apocyni Veneti Folium	Apocynum venetum	Luobumaye	Folium	AG	Genuine
FHAG463	Arctii Fructus	Arctium lappa	Niubangzi	Fruits & Seeds	AG	Genuine
FHAG541	Arctii Fructus	Arctium lappa	Niubangzi	Fruits & Seeds	AG	Genuine
AG225	Arctii Fructus	Arctium lappa	Niubangzi	Fruits & Seeds	AG	Genuine
S0164	Arctii Fructus	Arctium lappa	Niubangzi	Fruits & Seeds	BZ	Genuine
S0178	Arctii Fructus	Arctium lappa	Niubangzi	Fruits & Seeds	BZ	Genuine
S0517	Arctii Fructus	Arctium lappa	Niubangzi	Fruits & Seeds	BZ	Genuine
S0764	Arctii Fructus	Arctium lappa	Niubangzi	Fruits & Seeds	BZ	Genuine
FHYL199	Arctii Fructus	Arctium lappa	Niubangzi	Fruits & Seeds	GX	Genuine
FHYL149	Ardisiae Crenatae Radix	Ardisia crenata	Zhushagen	Radix et Rhizome	GX	Genuine
FHYL232	Ardisiae Crenatae Radix	Ardisia crenata	Zhushagen	Radix et Rhizome	GX	Genuine
FHYL280	Ardisiae Japonicae Herba	Ardisia japonica	Aidicha	Herb	GX	Genuine
AG365	Ardisiae Japonicae Herba	Ardisia japonica	Aidicha	Herb	AG	Genuine
FHAG430	Armeniacae Semen Amarum	Prunus armeniaca	Kuxingren	Fruits & Seeds	AG	Genuine
S1165	Armeniacae Semen Amarum	Prunus armeniaca	Kuxingren	Fruits & Seeds	HN	Genuine
AG270	Armeniacae Semen Amarum	Prunus armeniaca	Kuxingren	Fruits & Seeds	AG	Failure
AG270-2	Armeniacae Semen Amarum	Prunus armeniaca	Kuxingren	Fruits & Seeds	AG	Failure
S0320	Armeniacae Semen Amarum	Prunus armeniaca	Kuxingren	Fruits & Seeds	BZ	Genuine
AG165	Arnebiae Radix	Arnebia euchroma	Zicao	Radix et Rhizome	AG	Fake
FHAG434	Arnebiae Radix	Arnebia euchroma	Zicao	Radix et Rhizome	AG	Genuine
FHYL156	Arnebiae Radix	Arnebia euchroma	Zicao	Radix et Rhizome	GX	Genuine
FHAG142	Artemisiae Annuae Herba	Artemisia annua	Qinghao	Herb	AG	Genuine
FHYL261	Artemisiae Annuae Herba	Artemisia annua	Qinghao	Herb	GX	Genuine
FHYL428	Artemisiae Annuae Herba	Artemisia annua	Qinghao	Herb	GX	Genuine
FHCQ066	Artemisiae Annuae Herba	Artemisia annua	Qinghao	Herb	CQ	Genuine
S1142	Artemisiae Annuae Herba	Artemisia annua	Qinghao	Herb	HN	Genuine
FHAG115	Artemisiae Argyi Folium	Artemisia argyi	Aiye	Folium	AG	Genuine
S1140	Artemisiae Argyi Folium	Artemisia argyi	Aiye	Folium	HN	Genuine
S0084	Artemisiae Argyi Folium	Artemisia argyi	Aiye	Folium	BZ	Genuine
S0228	Artemisiae Argyi Folium	Artemisia argyi	Aiye	Folium	BZ	Genuine
S0305	Artemisiae Argyi Folium	Artemisia argyi	Aiye	Folium	BZ	Genuine
S0532	Artemisiae Argyi Folium	Artemisia argyi	Aiye	Folium	BZ	Genuine
S0589	Artemisiae Argyi Folium	Artemisia argyi	Aiye	Folium	BZ	Genuine
S0768	Artemisiae Argyi Folium	Artemisia argyi	Aiye	Folium	BZ	Genuine
FHAG123	Artemisiae Scopariae Herba	Artemisia capillaris	Yinchen	Herb	AG	Genuine
FHCQ213	Artemisiae Scopariae Herba	Artemisia capillaris	Yinchen	Herb	CQ	Genuine
S1167	Artemisiae Scopariae Herba	Artemisia capillaris	Yinchen	Herb	HN	Genuine
S0083	Artemisiae Scopariae Herba	Artemisia capillaris	Yinchen	Herb	BZ	Genuine
S0296	Artemisiae Scopariae Herba	Artemisia capillaris	Yinchen	Herb	BZ	Genuine
AG194	Asteris Radix et Rhizoma	Aster tataricus	Ziwan	Radix et Rhizome	AG	Genuine
FHAG118	Asteris Radix et Rhizoma	Aster tataricus	Ziwan	Radix et Rhizome	AG	Failure
FHAG289	Asteris Radix et Rhizoma	Aster tataricus	Ziwan	Radix et Rhizome	AG	Failure
FHCQ143	Asteris Radix et Rhizoma	Aster tataricus	Ziwan	Radix et Rhizome	CQ	Failure
FHAG002	Atractylodis Macrocephalae Rhizoma	Atractylodes macrocephala	Baizhu	Radix et Rhizome	AG	Genuine
FHAG354	Atractylodis Macrocephalae Rhizoma	Atractylodes macrocephala	Baizhu	Radix et Rhizome	AG	Genuine
FHYL041	Atractylodis Macrocephalae Rhizoma	Atractylodes macrocephala	Baizhu	Radix et Rhizome	GX	Genuine
FHCQ216	Atractylodis Macrocephalae Rhizoma	Atractylodes macrocephala	Baizhu	Radix et Rhizome	CQ	Genuine
S1091	Atractylodis Macrocephalae Rhizoma	Atractylodes macrocephala	Baizhu	Radix et Rhizome	HN	Genuine
AG134	Atractylodis Macrocephalae Rhizoma	Atractylodes macrocephala	Baizhu	Radix et Rhizome	AG	Genuine
S0122	Atractylodis Macrocephalae Rhizoma	Atractylodes macrocephala	Baizhu	Radix et Rhizome	BZ	Genuine
S0137	Atractylodis Macrocephalae Rhizoma	Atractylodes macrocephala	Baizhu	Radix et Rhizome	BZ	Genuine
S0353	Atractylodis Macrocephalae Rhizoma	Atractylodes macrocephala	Baizhu	Radix et Rhizome	BZ	Genuine
S0388	Atractylodis Macrocephalae Rhizoma	Atractylodes macrocephala	Baizhu	Radix et Rhizome	BZ	Genuine
S0710	Atractylodis Macrocephalae Rhizoma	Atractylodes macrocephala	Baizhu	Radix et Rhizome	BZ	Genuine
S1212	Atractylodis Macrocephalae Rhizoma	Atractylodes macrocephala	Baizhu	Radix et Rhizome	QP	Genuine
FHAG005	Atractylodis Rhizoma	Atractylodes lancea	Cangzhu	Radix et Rhizome	AG	Genuine
FHAG020	Atractylodis Rhizoma	Atractylodes lancea	Cangzhu	Radix et Rhizome	AG	Genuine
FHAG055	Atractylodis Rhizoma	Atractylodes lancea	Cangzhu	Radix et Rhizome	AG	Genuine
FHAG152	Atractylodis Rhizoma	Atractylodes lancea	Cangzhu	Radix et Rhizome	AG	Genuine
FHCQ154	Atractylodis Rhizoma	Atractylodes lancea	Cangzhu	Radix et Rhizome	CQ	Genuine
AG307	Atractylodis Rhizoma	Atractylodes lancea	Cangzhu	Radix et Rhizome	AG	Genuine
S0732	Atractylodis Rhizoma	Atractylodes lancea	Cangzhu	Radix et Rhizome	BZ	Genuine
HBZ02	Atractylodis Rhizoma	Atractylodes lancea	Cangzhu	Radix et Rhizome	BZ	Genuine
FHAG098	Aurantii Fructus	Citrus aurantium	Zhiqiao	Fruits & Seeds	AG	Genuine
FHAG021	Aurantii Fructus	Citrus aurantium	Zhiqiao	Fruits & Seeds	AG	Genuine
FHYL027	Aurantii Fructus	Citrus aurantium	Zhiqiao	Fruits & Seeds	GX	Genuine
FHYL091	Aurantii Fructus	Citrus aurantium	Zhiqiao	Fruits & Seeds	GX	Genuine
FHYL278	Aurantii Fructus	Citrus aurantium	Zhiqiao	Fruits & Seeds	GX	Genuine
FHCQ228	Aurantii Fructus	Citrus aurantium	Zhiqiao	Fruits & Seeds	CQ	Genuine
AG265-1	Aurantii Fructus	Citrus aurantium	Zhiqiao	Fruits & Seeds	AG	Genuine
AG265-2	Aurantii Fructus	Citrus aurantium	Zhiqiao	Fruits & Seeds	AG	Genuine
AG265-4	Aurantii Fructus	Citrus aurantium	Zhiqiao	Fruits & Seeds	AG	Genuine
S0438	Aurantii Fructus	Citrus aurantium	Zhiqiao	Fruits & Seeds	BZ	Genuine
FHAG132	Aurantii Fructus Immaturus	Citrus aurantium	Zhishi	Fruits & Seeds	AG	Failure
FHAG457	Aurantii Fructus Immaturus	Citrus aurantium	Zhishi	Fruits & Seeds	AG	Failure
FHYL088	Aurantii Fructus Immaturus	Citrus aurantium	Zhishi	Fruits & Seeds	GX	Genuine
FHYL167	Aurantii Fructus Immaturus	Citrus aurantium	Zhishi	Fruits & Seeds	GX	Failure
FHCQ220	Aurantii Fructus Immaturus	Citrus aurantium	Zhishi	Fruits & Seeds	CQ	Failure
S1021	Aurantii Fructus Immaturus	Citrus aurantium	Zhishi	Fruits & Seeds	HN	Failure
FHCQ283	Aurantii Fructus Immaturus	Citrus aurantium	Zhishi	Fruits & Seeds	CQ	Failure
FHAG196	Belamcandae Rhizoma	Belamcanda chinensis	Shegan	Radix et Rhizome	AG	Genuine
AG180	Belamcandae Rhizoma	Belamcanda chinensis	Shegan	Radix et Rhizome	AG	Genuine
AG180-2	Belamcandae Rhizoma	Belamcanda chinensis	Shegan	Radix et Rhizome	AG	Genuine
BZ098	Belamcandae Rhizoma	Belamcanda chinensis	Shegan	Radix et Rhizome	BZ	Failure
BZ147	Belamcandae Rhizoma	Belamcanda chinensis	Shegan	Radix et Rhizome	BZ	Failure
FHYL445	Belamcandae Rhizoma	Belamcanda chinensis	Shegan	Radix et Rhizome	GX	Failure
AG083	Benincasae Exocarpium	Benincasa hispida	Dongguapi	Fruits & Seeds	AG	Genuine
FHAG143	Benincasae Exocarpium	Benincasa hispida	Dongguapi	Fruits & Seeds	AG	Genuine
FHCQ148	Benincasae Exocarpium	Benincasa hispida	Dongguapi	Fruits & Seeds	CQ	Genuine
S0281	Benincasae Exocarpium	Benincasa hispida	Dongguapi	Fruits & Seeds	BZ	Genuine
S1115	Benincasae Exocarpium	Benincasa hispida	Dongguapi	Fruits & Seeds	HN	Genuine
AG334	Bistortae Rhizoma	Polygonum bistorta	Quanshen	Radix et Rhizome	AG	Genuine
AG027	Bolbostemmatis Rhizoma	Bolbostemma paniculatum	Tubeimu	Stem	AG	Genuine
MGD1-6	Bolbostemmatis Rhizoma	Bolbostemma paniculatum	Tubeimu	Stem	AG	Genuine
MGD1-7	Bolbostemmatis Rhizoma	Bolbostemma paniculatum	Tubeimu	Stem	AG	Genuine
MGD1-8	Bolbostemmatis Rhizoma	Bolbostemma paniculatum	Tubeimu	Stem	AG	Genuine
MGD1-9	Bolbostemmatis Rhizoma	Bolbostemma paniculatum	Tubeimu	Stem	AG	Genuine
MGD1-10	Bolbostemmatis Rhizoma	Bolbostemma paniculatum	Tubeimu	Stem	AG	Genuine
MGD2-1	Bolbostemmatis Rhizoma	Bolbostemma paniculatum	Tubeimu	Stem	AG	Genuine
MGD2-2	Bolbostemmatis Rhizoma	Bolbostemma paniculatum	Tubeimu	Stem	AG	Genuine
MGD2-3	Bolbostemmatis Rhizoma	Bolbostemma paniculatum	Tubeimu	Stem	AG	Genuine
MGD2-4	Bolbostemmatis Rhizoma	Bolbostemma paniculatum	Tubeimu	Stem	AG	Genuine
MGD2-5	Bolbostemmatis Rhizoma	Bolbostemma paniculatum	Tubeimu	Stem	AG	Genuine
MGD2-6	Bolbostemmatis Rhizoma	Bolbostemma paniculatum	Tubeimu	Stem	AG	Genuine
MGD2-7	Bolbostemmatis Rhizoma	Bolbostemma paniculatum	Tubeimu	Stem	AG	Genuine
MGD2-8	Bolbostemmatis Rhizoma	Bolbostemma paniculatum	Tubeimu	Stem	AG	Genuine
FHYL179	Bruceae Fructus	Brucea javanica	Yadanzi	Fruits & Seeds	GX	Genuine
BZ257	Bruceae Fructus	Brucea javanica	Yadanzi	Fruits & Seeds	BZ	Genuine
FHCQ140	Buddlejae Flos	Buddleja officinalis	Mimenghua	Flos	CQ	Genuine
S0292	Buddlejae Flos	Buddleja officinalis	Mimenghua	Flos	BZ	Genuine
S0375	Buddlejae Flos	Buddleja officinalis	Mimenghua	Flos	BZ	Genuine
S0503	Buddlejae Flos	Buddleja officinalis	Mimenghua	Flos	BZ	Genuine
FHYL175	Bupleuri Radix	Bupleurum chinense	Chaihu	Radix et Rhizome	GX	Fake
S0552	Bupleuri Radix	Bupleurum chinense	Chaihu	Radix et Rhizome	BZ	Fake
FHYL354	Bupleuri Radix	Bupleurum chinense	Chaihu	Radix et Rhizome	GX	Genuine
FHYL394	Bupleuri Radix	Bupleurum chinense	Chaihu	Radix et Rhizome	GX	Fake
S0413	Bupleuri Radix	Bupleurum chinense	Chaihu	Radix et Rhizome	BZ	Genuine
S0502	Bupleuri Radix	Bupleurum chinense	Chaihu	Radix et Rhizome	BZ	Genuine
S0511	Bupleuri Radix	Bupleurum scorzonerifolium	Chaihu	Radix et Rhizome	BZ	Fake
S0655	Bupleuri Radix	Bupleurum chinense	Chaihu	Radix et Rhizome	BZ	Genuine
S0727	Bupleuri Radix	Bupleurum chinense	Chaihu	Radix et Rhizome	BZ	Genuine
AG238	Canarii Fructus	Eugenia caryophyllata	Mudingxiang	Fruits & Seeds	AG	Genuine
BZ024	Canarii Fructus	Chaenomeles speciosa	Mugua	Fruits & Seeds	BZ	Genuine
BZ058	Canarii Fructus	Chaenomeles speciosa	Mugua	Fruits & Seeds	BZ	Genuine
BZ066	Canarii Fructus	Chaenomeles speciosa	Mugua	Fruits & Seeds	BZ	Genuine
BZ152	Canarii Fructus	Chaenomeles speciosa	Mugua	Fruits & Seeds	BZ	Genuine
BZ155	Canarii Fructus	Chaenomeles speciosa	Mugua	Fruits & Seeds	BZ	Genuine
BZ164	Canarii Fructus	Chaenomeles speciosa	Mugua	Fruits & Seeds	BZ	Genuine
FHAG225	Canarii Fructus	Chaenomeles speciosa	Mugua	Fruits & Seeds	AG	Genuine
FHAG245	Canarii Fructus	Chaenomeles speciosa	Mugua	Fruits & Seeds	AG	Genuine
FHYL182	Canarii Fructus	Chaenomeles speciosa	Mugua	Fruits & Seeds	GX	Genuine
FHYL397	Canarii Fructus	Chaenomeles speciosa	Mugua	Fruits & Seeds	GX	Genuine
FHCQ215	Canarii Fructus	Chaenomeles speciosa	Mugua	Fruits & Seeds	CQ	Genuine
S1110	Canarii Fructus	Chaenomeles speciosa	Mugua	Fruits & Seeds	HN	Genuine
AG086	Canarii Fructus	Chaenomeles speciosa	Mugua	Fruits & Seeds	AG	Genuine
AG086-2	Canarii Fructus	Chaenomeles speciosa	Mugua	Fruits & Seeds	AG	Genuine
S0336	Canarii Fructus	Chaenomeles speciosa	Mugua	Fruits & Seeds	BZ	Genuine
S0637	Canarii Fructus	Chaenomeles speciosa	Mugua	Fruits & Seeds	BZ	Genuine
S0336	Canarii Fructus	Chaenomeles speciosa	Mugua	Fruits & Seeds	BZ	Genuine
S0637	Canarii Fructus	Chaenomeles speciosa	Mugua	Fruits & Seeds	BZ	Genuine
FHYL391	Canarii Fructus	Canarium album	Qingguo	Fruits & Seeds	GX	Failure
FHYL470	Canarii Fructus	Canarium album	Qingguo	Fruits & Seeds	GX	Failure
FHAG423	Canavaliae Semen	Canavalia gladiata	Daodou	Fruits & Seeds	AG	Genuine
FHYL002	Canavaliae Semen	Canavalia gladiata	Daodou	Fruits & Seeds	GX	Genuine
AG163	Canavaliae Semen	Canavalia gladiata	Daodou	Fruits & Seeds	AG	Genuine
S1315	Canavaliae Semen	Canavalia gladiata	Daodou	Fruits & Seeds	HN	Genuine
AG245	Cannabis Fructus	Cannabis sativa	Huomaren	Fruits & Seeds	AG	Genuine
FHAG206	Cannabis Fructus	Cannabis sativa	Huomaren	Fruits & Seeds	AG	Genuine
FHAG292	Cannabis Fructus	Cannabis sativa	Huomaren	Fruits & Seeds	AG	Genuine
FHCQ090	Cannabis Fructus	Cannabis sativa	Huomaren	Fruits & Seeds	CQ	Genuine
FHYL162	Cannabis Fructus	Cannabis sativa	Huomaren	Fruits & Seeds	GX	Genuine
FHYL379	Cannabis Fructus	Cannabis sativa	Huomaren	Fruits & Seeds	GX	Genuine
S0446	Cannabis Fructus	Cannabis sativa	Huomaren	Fruits & Seeds	BZ	Genuine
S0566	Cannabis Fructus	Cannabis sativa	Huomaren	Fruits & Seeds	BZ	Genuine
S0601	Cannabis Fructus	Cannabis sativa	Huomaren	Fruits & Seeds	BZ	Genuine
S0748	Cannabis Fructus	Cannabis sativa	Huomaren	Fruits & Seeds	BZ	Genuine
S1040	Cannabis Fructus	Cannabis sativa	Huomaren	Fruits & Seeds	HN	Genuine
FHYL062	Carpesii Fructus	Carpesium abrotanoides	Heshi	Fruits & Seeds	GX	Failure
AG249-2	Carpesii Fructus	Carpesium abrotanoides	Heshi	Fruits & Seeds	AG	Failure
YC0262MT01	Carpesii Fructus	Carpesium abrotanoides	Heshi	Fruits & Seeds	AG	Genuine
FHYL359	Carthami Flos	Carthamus tinctorius	Honghua	Flos	GX	Genuine
FHCQ172	Carthami Flos	Carthamus tinctorius	Honghua	Flos	CQ	Genuine
AG141	Carthami Flos	Carthamus tinctorius	Honghua	Flos	AG	Genuine
AG141-2	Carthami Flos	Carthamus tinctorius	Honghua	Flos	AG	Genuine
S0115	Carthami Flos	Carthamus tinctorius	Honghua	Flos	BZ	Genuine
S0261	Carthami Flos	Carthamus tinctorius	Honghua	Flos	BZ	Genuine
S0592	Carthami Flos	Carthamus tinctorius	Honghua	Flos	BZ	Genuine
S0656	Carthami Flos	Carthamus tinctorius	Honghua	Flos	BZ	Genuine
FHAG417	Caryophylli Flos	Eugenia caryophyllata	Dingxiang	Flos	AG	Failure
FHYL180	Caryophylli Flos	Eugenia caryophyllata	Dingxiang	Flos	GX	Failure
FHCQ225	Caryophylli Flos	Eugenia caryophyllata	Dingxiang	Flos	CQ	Failure
AG160	Caryophylli Flos	Eugenia caryophyllata	Dingxiang	Flos	AG	Genuine
S0744	Caryophylli Flos	Eugenia caryophyllata	Dingxiang	Flos	BZ	Failure
AG002	Celosiae Cristatae Flos	Celosia cristata	Jiguanhua	Flos	AG	Genuine
S0248	Celosiae Cristatae Flos	Celosia cristata	Jiguanhua	Flos	BZ	Genuine
FHYL378	Chebulae Fructus	Terminalia chebula var. tomentella	Hezi	Fruits & Seeds	GX	Failure
FHCQ120	Chebulae Fructus	Terminalia chebula var. tomentella	Hezi	Fruits & Seeds	CQ	Failure
FHCQ303	Chebulae Fructus	Terminalia chebula var. tomentella	Hezi	Fruits & Seeds	CQ	Failure
S0216	Chebulae Fructus	Terminalia chebula var. tomentella	Hezi	Fruits & Seeds	BZ	Failure
S0334	Chebulae Fructus	Terminalia chebula var. tomentella	Hezi	Fruits & Seeds	BZ	Failure
FHCQ120	Chebulae Fructus	Terminalia chebula var. tomentella	Hezi	Fruits & Seeds	CQ	Failure
FHCQ303	Chebulae Fructus	Terminalia chebula var. tomentella	Hezi	Fruits & Seeds	CQ	Failure
S0216	Chebulae Fructus	Terminalia chebula var. tomentella	Hezi	Fruits & Seeds	BZ	Failure
S0334	Chebulae Fructus	Terminalia chebula var. tomentella	Hezi	Fruits & Seeds	BZ	Failure
FHAG461	Chebulae Fructus	Terminalia chebula	Hezi	Fruits & Seeds	AG	Failure
AG005	Chebulae Fructus	Terminalia chebula	Hezi	Fruits & Seeds	AG	Genuine
AG057	Chebulae Fructus Immaturus	Terminalia chebula	Xiqingguo	Fruits & Seeds	AG	Genuine
AG087	Chrysanthemi Flos	Chrysanthemum morifolium	Juhua	Flos	AG	Genuine
AG087-2	Chrysanthemi Flos	Chrysanthemum morifolium	Juhua	Flos	AG	Genuine
AG087-3	Chrysanthemi Flos	Chrysanthemum morifolium	Juhua	Flos	AG	Genuine
AG030	Chrysanthemi Indici Flos	Chrysanthemum indicum	Yejuhua	Flos	AG	Genuine
AG030-2	Chrysanthemi Indici Flos	Chrysanthemum indicum	Yejuhua	Flos	AG	Genuine
AG030-3	Chrysanthemi Indici Flos	Chrysanthemum indicum	Yejuhua	Flos	AG	Genuine
FHAG127	Chuanxiong Rhizoma	Ligusticum chuanxiong	Chuanxiong	Radix et Rhizome	AG	Genuine
FHYL268	Chuanxiong Rhizoma	Ligusticum chuanxiong	Chuanxiong	Radix et Rhizome	GX	Genuine
FHCQ146	Chuanxiong Rhizoma	Ligusticum chuanxiong	Chuanxiong	Radix et Rhizome	CQ	Genuine
S1112	Chuanxiong Rhizoma	Ligusticum chuanxiong	Chuanxiong	Radix et Rhizome	HN	Genuine
AG127	Chuanxiong Rhizoma	Ligusticum chuanxiong	Chuanxiong	Radix et Rhizome	AG	Genuine
AG127-2	Chuanxiong Rhizoma	Ligusticum chuanxiong	Chuanxiong	Radix et Rhizome	AG	Genuine
AG127-3	Chuanxiong Rhizoma	Ligusticum chuanxiong	Chuanxiong	Radix et Rhizome	AG	Genuine
S0170	Chuanxiong Rhizoma	Ligusticum chuanxiong	Chuanxiong	Radix et Rhizome	BZ	Genuine
S0316	Chuanxiong Rhizoma	Ligusticum chuanxiong	Chuanxiong	Radix et Rhizome	BZ	Genuine
S0370	Chuanxiong Rhizoma	Ligusticum chuanxiong	Chuanxiong	Radix et Rhizome	BZ	Genuine
S0584	Chuanxiong Rhizoma	Ligusticum chuanxiong	Chuanxiong	Radix et Rhizome	BZ	Genuine
S0634	Chuanxiong Rhizoma	Ligusticum chuanxiong	Chuanxiong	Radix et Rhizome	BZ	Genuine
S0679	Chuanxiong Rhizoma	Ligusticum chuanxiong	Chuanxiong	Radix et Rhizome	BZ	Genuine
S1244	Chuanxiong Rhizoma	Ligusticum chuanxiong	Chuanxiong	Radix et Rhizome	QP	Genuine
FHCQ206	Cibotii Rhizoma	Cibotium barometz	Gouji	Radix et Rhizome	CQ	Failure
S1070	Cibotii Rhizoma	Cibotium barometz	Gouji	Radix et Rhizome	HN	Failure
FHAG228	Cibotii Rhizoma	Cibotium barometz	Gouji	Radix et Rhizome	AG	Failure
FHYL006	Cibotii Rhizoma	Cibotium barometz	Gouji	Radix et Rhizome	GX	Failure
FHYL383	Cimicifugae Rhizoma	Cimicifuga dahurica	Shengma	Radix et Rhizome	GX	Genuine
FHAG154	Cimicifugae Rhizoma	Cimicifuga dahurica	Shengma	Radix et Rhizome	AG	Genuine
FHCQ230	Cimicifugae Rhizoma	Cimicifuga foetida	Shengma	Radix et Rhizome	CQ	Genuine
S1168	Cimicifugae Rhizoma	Cimicifuga dahurica	Shengma	Radix et Rhizome	HN	Genuine
AG310	Cimicifugae Rhizoma	Cimicifuga foetida	Shengma	Radix et Rhizome	AG	Genuine
S0107	Cimicifugae Rhizoma	Cimicifuga foetida	Shengma	Radix et Rhizome	BZ	Genuine
S0497	Cimicifugae Rhizoma	Cimicifuga dahurica	Shengma	Radix et Rhizome	BZ	Genuine
S0731	Cimicifugae Rhizoma	Cimicifuga dahurica	Shengma	Radix et Rhizome	BZ	Genuine
FHCQ176	Cirsii Herba	Cirsium setosum	Xiaoji	Herb	CQ	Failure
FHCQ091	Cirsii Japonici Herba	Cirsium japonicum	Daji	Herb	CQ	Failure
FHAG398	Citri Exocarpium Rubrum	Citrus reticulata	Juhong	Fruits & Seeds	AG	Genuine
FHAG468	Citri Exocarpium Rubrum	Citrus reticulata	Juhong	Fruits & Seeds	AG	Genuine
FHYL196	Citri Exocarpium Rubrum	Citrus reticulata	Juhong	Fruits & Seeds	GX	Genuine
FHCQ242	Citri Exocarpium Rubrum	Citrus reticulata	Juhong	Fruits & Seeds	CQ	Genuine
S0720	Citri Exocarpium Rubrum	Citrus reticulata	Juhong	Fruits & Seeds	BZ	Genuine
AG153	Citri Exocarpium Rubrum	Citrus reticulata	Juhong	Fruits & Seeds	AG	Genuine
S0735	Citri Exocarpium Rubrum	Citrus reticulata	Juhong	Fruits & Seeds	BZ	Genuine
FHAG480	Citri Fructus	Citrus wilsonii	Xiangyuan	Fruits & Seeds	AG	Genuine
FHAG519	Citri Fructus	Citrus wilsonii	Xiangyuan	Fruits & Seeds	AG	Genuine
FHAG524	Citri Fructus	Citrus wilsonii	Xiangyuan	Fruits & Seeds	AG	Genuine
FHCQ238	Citri Fructus	Citrus wilsonii	Xiangyuan	Fruits & Seeds	CQ	Genuine
AG285	Citri Fructus	Citrus wilsonii	Xiangyuan	Fruits & Seeds	AG	Genuine
S0401	Citri Fructus	Citrus wilsonii	Xiangyuan	Fruits & Seeds	BZ	Genuine
FHYL017	Citri Grandis Exocarpium	Citrus randis 'Tomentosa'	Huajuhong	Fruits & Seeds	GX	Genuine
FHAG392	Citri Reticulatae Pericarpium Viride	Citrus reticulata	Qingpi	Cortex	AG	Genuine
FHAG467	Citri Reticulatae Pericarpium Viride	Citrus reticulata	Qingpi	Cortex	AG	Genuine
FHYL142	Citri Reticulatae Pericarpium Viride	Citrus reticulata	Qingpi	Cortex	GX	Genuine
FHCQ107	Citri Reticulatae Pericarpium Viride	Citrus reticulata	Qingpi	Cortex	CQ	Genuine
S1025	Citri Reticulatae Pericarpium Viride	Citrus reticulata	Qingpi	Cortex	HN	Genuine
AG258	Citri Reticulatae Pericarpium Viride	Citrus reticulata	Qingpi	Cortex	AG	Genuine
FHAG116	Citri Reticulatae Semem	Citrus reticulata	Juhe	Fruits & Seeds	AG	Genuine
FHAG119	Citri Reticulatae Semem	Citrus reticulata	Juhe	Fruits & Seeds	AG	Genuine
FHAG237	Citri Reticulatae Semem	Citrus reticulata	Juhe	Fruits & Seeds	AG	Genuine
FHYL284	Citri Reticulatae Semem	Citrus reticulata	Juhe	Fruits & Seeds	GX	Genuine
FHYL413	Citri Reticulatae Semem	Citrus reticulata	Juhe	Fruits & Seeds	GX	Genuine
S1036	Citri Reticulatae Semem	Citrus reticulata	Juhe	Fruits & Seeds	HN	Genuine
AG205	Citri Reticulatae Semem	Citrus reticulata	Juhe	Fruits & Seeds	AG	Genuine
S0295	Citri Reticulatae Semem	Citrus reticulata	Juhe	Fruits & Seeds	BZ	Genuine
FHAG407	Citri Sarcodactylis Fructus	Citrus medica var. sarcodactylis	Foshou	Fruits & Seeds	AG	Genuine
FHAG482	Citri Sarcodactylis Fructus	Citrus medica var. sarcodactylis	Foshou	Fruits & Seeds	AG	Genuine
FHAG530	Citri Sarcodactylis Fructus	Citrus medica var. sarcodactylis	Foshou	Fruits & Seeds	AG	Genuine
FHAG545	Citri Sarcodactylis Fructus	Citrus medica var. sarcodactylis	Foshou	Fruits & Seeds	AG	Genuine
FHYL014	Citri Sarcodactylis Fructus	Citrus medica var. sarcodactylis	Foshou	Fruits & Seeds	GX	Genuine
FHCQ110	Citri Sarcodactylis Fructus	Citrus medica var. sarcodactylis	Foshou	Fruits & Seeds	CQ	Genuine
S1034	Citri Sarcodactylis Fructus	Citrus medica var. sarcodactylis	Foshou	Fruits & Seeds	HN	Genuine
AG330	Citri Sarcodactylis Fructus	Citrus medica var. sarcodactylis	Foshou	Fruits & Seeds	AG	Genuine
S0579	Citri Sarcodactylis Fructus	Citrus medica var. sarcodactylis	Foshou	Fruits & Seeds	BZ	Genuine
S0597	Citri Sarcodactylis Fructus	Citrus medica var. sarcodactylis	Foshou	Fruits & Seeds	BZ	Genuine
S0086	Clematidis Radix et Rhizoma	Clematis manshurica	Weilingxian	Radix et Rhizome	BZ	Genuine
S0672	Clematidis Radix et Rhizoma	Clematis manshurica	Weilingxian	Radix et Rhizome	BZ	Genuine
FHAG479	Codonopsis Radix	Codonopsis pilosula	Dangshen	Radix et Rhizome	AG	Genuine
FHAG536	Codonopsis Radix	Codonopsis pilosula	Dangshen	Radix et Rhizome	AG	Genuine
FHYL157	Codonopsis Radix	Codonopsis pilosula	Dangshen	Radix et Rhizome	GX	Genuine
FHCQ122	Codonopsis Radix	Codonopsis pilosula	Dangshen	Radix et Rhizome	CQ	Genuine
S0667	Codonopsis Radix	Codonopsis pilosula	Dangshen	Radix et Rhizome	BZ	Genuine
S1214	Codonopsis Radix	Codonopsis pilosula	Dangshen	Radix et Rhizome	QP	Genuine
FHYL021	Coicis Semen	Coix lacryma-jobi var. mayuen	Yiyiren	Fruits & Seeds	GX	Genuine
FHAG044	Coicis Semen	Coix lacryma-jobi var. mayuen	Yiyiren	Fruits & Seeds	AG	Genuine
FHCQ179	Coicis Semen	Coix lacryma-jobi var. mayuen	Yiyiren	Fruits & Seeds	CQ	Genuine
AG097	Coicis Semen	Coix lacryma-jobi var. mayuen	Yiyiren	Fruits & Seeds	AG	Genuine
S0611	Coicis Semen	Coix lacryma-jobi var. mayuen	Yiyiren	Fruits & Seeds	BZ	Genuine
S0726	Coicis Semen	Coix lacryma-jobi var. mayuen	Yiyiren	Fruits & Seeds	BZ	Genuine
S0130	Coriolus	Coriolus versicolor	Yunzhi	Fungi	BZ	Genuine
AG359	Corydalis Decumbentis Rhizoma	Corydalis decumbens	Xiatianwu	Stem	AG	Genuine
FHYL477	Corydalis Decumbentis Rhizoma	Corydalis decumbens	Xiatianwu	Stem	GX	Genuine
S0088	Corydalis Decumbentis Rhizoma	Corydalis decumbens	Xiatianwu	Stem	BZ	Genuine
S0184	Corydalis Decumbentis Rhizoma	Corydalis decumbens	Xiatianwu	Stem	BZ	Failure
FHAG104	Corydalis Rhizoma	Corydalis yanhusuo	Yanhusuo	Radix et Rhizome	AG	Failure
S0366	Corydalis Rhizoma	Corydalis yanhusuo	Yanhusuo	Radix et Rhizome	BZ	Genuine
S0378	Corydalis Rhizoma	Corydalis yanhusuo	Yanhusuo	Radix et Rhizome	BZ	Failure
S0433	Corydalis Rhizoma	Corydalis yanhusuo	Yanhusuo	Radix et Rhizome	BZ	Failure
FHYL118	Corydalis Rhizoma	Corydalis yanhusuo	Yanhusuo	Radix et Rhizome	GX	Genuine
AG110	Cremastrae Pseeudobulbus Pleiones Pseudobulbus	Cremastra appendiculata	Shancigu	Radix et Rhizome	AG	Genuine
AG110-2	Cremastrae Pseeudobulbus Pleiones Pseudobulbus	Cremastra appendiculata	Shancigu	Radix et Rhizome	AG	Genuine
S0442	Cremastrae Pseeudobulbus Pleiones Pseudobulbus	Cremastra appendiculata	Shancigu	Radix et Rhizome	BZ	Failure
S0523	Cremastrae Pseeudobulbus Pleiones Pseudobulbus	Cremastra appendiculata	Shancigu	Radix et Rhizome	BZ	Failure
AG173	Croci Stigma	Crocus sativus	Xihonghua	Flos	AG	Genuine
FHYL121	Curculiginis Rhizoma	Curculigo orchioides	Xianmao	Herb	GX	Failure
FHYL267	Curculiginis Rhizoma	Curculigo orchioides	Xianmao	Herb	GX	Failure
AG091	Curcumae Longae Rhizoma	Curcuma longa	Jianghuang	Radix et Rhizome	AG	Genuine
AG206	Curcumae Radix	Curcuma kwangsiensis	Yujin	Radix et Rhizome	AG	Genuine
AG206-2	Curcumae Radix	Curcuma kwangsiensis	Yujin	Radix et Rhizome	AG	Genuine
FHYL135	Cuscutae Semen	Cuscuta australis	Tusizi	Fruits & Seeds	GX	Genuine
S0227	Cuscutae Semen	Cuscuta chinensis	Tusizi	Fruits & Seeds	BZ	Genuine
FHAG250	Cyathulae Radix	Cyathula officinalis	Chuanniuxi	Radix et Rhizome	AG	Genuine
FHAG343	Cyathulae Radix	Cyathula officinalis	Chuanniuxi	Radix et Rhizome	AG	Genuine
FHYL410	Cyathulae Radix	Cyathula officinalis	Chuanniuxi	Radix et Rhizome	GX	Genuine
FHCQ171	Cyathulae Radix	Cyathula officinalis	Chuanniuxi	Radix et Rhizome	CQ	Genuine
S0687	Cyathulae Radix	Cyathula officinalis	Chuanniuxi	Radix et Rhizome	BZ	Genuine
FHYL482	Cynanchi Atrati Radix et Rhizoma	Cynanchum versicolor	Baiwei	Radix et Rhizome	GX	Genuine
FHCQ274	Cynanchi Atrati Radix et Rhizoma	Cynanchum versicolor	Baiwei	Radix et Rhizome	CQ	Failure
FHCQ296	Cynanchi Atrati Radix et Rhizoma	Cynanchum versicolor	Baiwei	Radix et Rhizome	CQ	Genuine
FHCQ316	Cynanchi Atrati Radix et Rhizoma	Cynanchum versicolor	Baiwei	Radix et Rhizome	CQ	Failure
AG222	Cynanchi Atrati Radix et Rhizoma	Cynanchum versicolor	Baiwei	Radix et Rhizome	AG	Failure
S0038	Cynanchi Atrati Radix et Rhizoma	Cynanchum versicolor	Baiwei	Radix et Rhizome	BZ	Failure
AG189	Cynanchi Stauntonii Rhizoma et Radix	Cynanchum glaucescens	Baiqian	Radix et Rhizome	AG	Genuine
FHAG224	Cynanchi Stauntonii Rhizoma et Radix	Cynanchum stauntonii	Baiqian	Radix et Rhizome	AG	Genuine
FHAG296	Cynanchi Stauntonii Rhizoma et Radix	Cynanchum stauntonii	Baiqian	Radix et Rhizome	AG	Genuine
FHYL469	Cynanchi Stauntonii Rhizoma et Radix	Cynanchum stauntonii	Baiqian	Radix et Rhizome	GX	Genuine
FHCQ210	Cynanchi Stauntonii Rhizoma et Radix	Cynanchum stauntonii	Baiqian	Radix et Rhizome	CQ	Genuine
S0067	Cynanchi Stauntonii Rhizoma et Radix	Cynanchum stauntonii	Baiqian	Radix et Rhizome	BZ	Genuine
S0465	Cynanchi Stauntonii Rhizoma et Radix	Cynanchum stauntonii	Baiqian	Radix et Rhizome	BZ	Genuine
FHAG041	Cynomorii Herba	Cynomorium songaricum	Suoyang	Stem	AG	Genuine
AG187	Cynomorii Herba	Cynomorium songaricum	Suoyang	Stem	AG	Genuine
AG192	Cyperi Rhizoma	Cyperus rotundus	Xiangfu	Radix et Rhizome	AG	Genuine
FHAG017	Cyperi Rhizoma	Cyperus rotundus	Xiangfu	Radix et Rhizome	AG	Genuine
FHAG085	Cyperi Rhizoma	Cyperus rotundus	Xiangfu	Radix et Rhizome	AG	Failure
FHAG117	Cyperi Rhizoma	Cyperus rotundus	Xiangfu	Radix et Rhizome	AG	Genuine
FHCQ203	Cyperi Rhizoma	Cyperus rotundus	Xiangfu	Radix et Rhizome	CQ	Failure
S0277	Cyperi Rhizoma	Cyperus rotundus	Xiangfu	Radix et Rhizome	BZ	Genuine
S0659	Cyperi Rhizoma	Cyperus rotundus	Xiangfu	Radix et Rhizome	BZ	Genuine
FHCQ015	Dalbergiae Odoriferae Lignum	Dalbergia odorifera	Jiangxiang	Stem	CQ	Fake
AG008	Dalbergiae Odoriferae Lignum	Dalbergia odorifera	Jiangxiang	Stem	AG	Fake
S0219	Dalbergiae Odoriferae Lignum	Dalbergia odorifera	Jiangxiang	Stem	BZ	Fake
S0410	Dalbergiae Odoriferae Lignum	Dalbergia odorifera	Jiangxiang	Stem	BZ	Fake
S1241	Dalbergiae Odoriferae Lignum	Dalbergia odorifera	Jiangxiang	Stem	QP	Fake
S1245	Dalbergiae Odoriferae Lignum	Dalbergia odorifera	Jiangxiang	Stem	QP	Fake
S0449	Daturae Flos	Datura metel	Yangjinhua	Flos	BZ	Failure
FHAG166	Dendrobii Caulis	Dendrobium nobile	Shihu	Stem	AG	Failure
S0352	Dendrobii Officinalis Caulis	Dendrobium officinale	Tiepishihu	Herb	BZ	Failure
FHAG007	Descurainiae Semen	Descurainia sophia	Tinglizi	Fruits & Seeds	AG	Genuine
FHAG066	Descurainiae Semen	Descurainia sophia	Tinglizi	Fruits & Seeds	AG	Genuine
FHAG120	Descurainiae Semen	Descurainia sophia	Tinglizi	Fruits & Seeds	AG	Genuine
FHYL370	Descurainiae Semen	Descurainia sophia	Tinglizi	Fruits & Seeds	GX	Genuine
S1143	Descurainiae Semen	Descurainia sophia	Tinglizi	Fruits & Seeds	HN	Genuine
AG061	Descurainiae Semen	Descurainia sophia	Tinglizi	Fruits & Seeds	AG	Genuine
S0091	Descurainiae Semen	Descurainia sophia	Tinglizi	Fruits & Seeds	BZ	Genuine
S0416	Descurainiae Semen	Descurainia sophia	Tinglizi	Fruits & Seeds	BZ	Genuine
S0454	Descurainiae Semen	Descurainia sophia	Tinglizi	Fruits & Seeds	BZ	Genuine
S0534	Descurainiae Semen	Descurainia sophia	Tinglizi	Fruits & Seeds	BZ	Genuine
AG119	Desmodii Styracifolii Herba	Desmodium styracifolium	Guangjinqiancao	Herb	AG	Genuine
JQC02	Desmodii Styracifolii Herba	Desmodium styracifolium	Guangjinqiancao	Herb	BZ	Genuine
FHYL389	Desmodii Styracifolii Herba	Desmodium styracifolium	Guangjinqiancao	Herb	GX	Genuine
S1169	Desmodii Styracifolii Herba	Desmodium styracifolium	Guangjinqiancao	Herb	HUC	Genuine
FHCD372	Desmodii Styracifolii Herba	Desmodium styracifolium	Guangjinqiancao	Herb	HUC	Genuine
TAG08	Desmodii Styracifolii Herba	Desmodium styracifolium	Guangjinqiancao	Herb	AG	Genuine
GX095	Desmodii Styracifolii Herba	Desmodium styracifolium	Guangjinqiancao	Herb	GX	Genuine
FHAG042	Dianthi Herba	Dianthus chinensis	Qumai	Herb	AG	Genuine
S1030	Dianthi Herba	Dianthus chinensis	Qumai	Herb	HN	Genuine
AG121	Dianthi Herba	Dianthus chinensis	Qumai	Herb	AG	Genuine
FHAG145	Dioscoreae Nipponicae Rhizoma	Dioscorea nipponica	Chuanshanlong	Radix et Rhizome	AG	Genuine
S1137	Dioscoreae Nipponicae Rhizoma	Dioscorea nipponica	Chuanshanlong	Radix et Rhizome	HN	Genuine
AG143	Dioscoreae Nipponicae Rhizoma	Dioscorea nipponica	Chuanshanlong	Radix et Rhizome	AG	Genuine
AG143-2	Dioscoreae Nipponicae Rhizoma	Dioscorea nipponica	Chuanshanlong	Radix et Rhizome	AG	Genuine
S0229	Dioscoreae Nipponicae Rhizoma	Dioscorea nipponica	Chuanshanlong	Radix et Rhizome	BZ	Genuine
S0351	Dioscoreae Nipponicae Rhizoma	Dioscorea nipponica	Chuanshanlong	Radix et Rhizome	BZ	Genuine
S0623	Dioscoreae Nipponicae Rhizoma	Dioscorea nipponica	Chuanshanlong	Radix et Rhizome	BZ	Genuine
S0715	Dioscoreae Nipponicae Rhizoma	Dioscorea nipponica	Chuanshanlong	Radix et Rhizome	BZ	Genuine
FHAG242	Dioscoreae Rhizoma	Dioscorea opposita	Shanyao	Radix et Rhizome	AG	Genuine
FHAG261	Dioscoreae Rhizoma	Dioscorea opposita	Shanyao	Radix et Rhizome	AG	Genuine
FHCQ011	Dioscoreae Rhizoma	Dioscorea opposita	Shanyao	Radix et Rhizome	CQ	Genuine
AG139	Dioscoreae Rhizoma	Dioscorea opposita	Shanyao	Radix et Rhizome	AG	Genuine
FHAG226	Dioscoreae spongiosae Rhizoma	Dioscorea spongiosa	Mianbixie	Radix et Rhizome	AG	Failure
FHAG290	Dioscoreae spongiosae Rhizoma	Dioscorea spongiosa	Mianbixie	Radix et Rhizome	AG	Failure
FHAG441	Dryopteridis Crassirhizomatis Rhizoma	Dryopteris crassirhizoma	Mianmaguanzhong	Radix et Rhizome	AG	Failure
FHYL093	Dryopteridis Crassirhizomatis Rhizoma	Dryopteris crassirhizoma	Mianmaguanzhong	Radix et Rhizome	GX	Failure
S0701	Dryopteridis Crassirhizomatis Rhizoma	Dryopteris crassirhizoma	Mianmaguanzhong	Radix et Rhizome	BZ	Genuine
AG356	Dryopteridis Crassirhizomatis Rhizoma	Dryopteris crassirhizoma	Mianmaguanzhong	Radix et Rhizome	AG	Genuine
FHAG157	Eckloniae Thallus	Ecklonia kurome	Kunbu	Folium	AG	Failure
FHAG456	Eckloniae Thallus	Ecklonia kurome	Kunbu	Folium	AG	Genuine
FHCQ129	Eckloniae Thallus	Ecklonia kurome	Kunbu	Folium	CQ	Genuine
FHCQ275	Eckloniae Thallus	Ecklonia kurome	Kunbu	Folium	CQ	Failure
AG168	Eckloniae Thallus	Ecklonia kurome	Kunbu	Folium	AG	Genuine
AG168-2	Eckloniae Thallus	Ecklonia kurome	Kunbu	Folium	AG	Genuine
FHYL449	Eckloniae Thallus	Ecklonia kurome	Kunbu	Folium	GX	Genuine
S1228	Erigerontis Herba	Erigeron breviscapus	Dengzhanxixin	Herb	QP	Genuine
S1229	Erigerontis Herba	Erigeron breviscapus	Dengzhanxixin	Herb	QP	Genuine
S1228	Erigerontis Herba	Erigeron breviscapus	Dengzhanxixin	Herb	QP	Genuine
BZ188	Erigerontis Herba	Erigeron breviscapus	Dengzhanxixin	Herb	BZ	Genuine
RCS1228	Erigerontis Herba	Erigeron breviscapus	Dengzhanxixin	Herb	QP	Genuine
S1228	Erigerontis Herba	Erigeron breviscapus	Dengzhanxixin	Herb	QP	Genuine
FHAG272	Eriobotryae Folium	Eriobotrya japonica	Pipaye	Folium	AG	Genuine
FHAG368	Eriobotryae Folium	Eriobotrya japonica	Pipaye	Folium	AG	Genuine
FHYL100	Eriobotryae Folium	Eriobotrya japonica	Pipaye	Folium	GX	Genuine
S1134	Eriobotryae Folium	Eriobotrya japonica	Pipaye	Folium	HN	Genuine
AG124	Eriobotryae Folium	Eriobotrya japonica	Pipaye	Folium	AG	Genuine
S0060	Eriobotryae Folium	Eriobotrya japonica	Pipaye	Folium	BZ	Genuine
FHYL205	Eriocauli Flos	Eriocaulon buergerianum	Gujingcao	Flos	GX	Genuine
FHYL408	Eriocauli Flos	Eriocaulon buergerianum	Gujingcao	Flos	GX	Genuine
FHCQ019	Eriocauli Flos	Eriocaulon buergerianum	Gujingcao	Flos	CQ	Genuine
AG226	Eriocauli Flos	Eriocaulon buergerianum	Gujingcao	Flos	AG	Genuine
S0062	Eriocauli Flos	Eriocaulon buergerianum	Gujingcao	Flos	BZ	Genuine
S0522	Eriocauli Flos	Eriocaulon buergerianum	Gujingcao	Flos	BZ	Failure
FHYL083	Erycibes Caulis	Erycibe schmidtii	Dinggongteng	Stem	GX	Fake
FHAG256	Eucommiae Cortex	Eucommia ulmoides	Duzhong	Cortex	AG	Failure
FHYL286	Eucommiae Cortex	Eucommia ulmoides	Duzhong	Cortex	GX	Failure
S1163	Eucommiae Cortex	Eucommia ulmoides	Duzhong	Cortex	HN	Failure
AG125	Eucommiae Cortex	Eucommia ulmoides	Duzhong	Cortex	AG	Failure
S0254	Eucommiae Cortex	Eucommia ulmoides	Duzhong	Cortex	BZ	Failure
S0668	Eucommiae Cortex	Eucommia ulmoides	Duzhong	Cortex	BZ	Failure
S1207	Eucommiae Cortex	Eucommia ulmoides	Duzhong	Cortex	QP	Genuine
AG230	Euphorbia Ebracteolatae Radix	Euphorbia fischeriana	Langdu	Radix et Rhizome	AG	Fake
BZ474	Euphorbiae Hirtae Herba	Euphorbia hirta	Feiyangcao	Herb	BZ	Genuine
S0741	Euphorbiae Humifusae Herba	Euphorbia humifusa	Dijincao	Herb	BZ	Genuine
FHAG096	Euryales Semen	Euryale ferox	Qianshi	Fruits & Seeds	AG	Genuine
FHYL022	Euryales Semen	Euryale ferox	Qianshi	Fruits & Seeds	GX	Genuine
FHCQ029	Euryales Semen	Euryale ferox	Qianshi	Fruits & Seeds	CQ	Genuine
S1176	Euryales Semen	Euryale ferox	Qianshi	Fruits & Seeds	HN	Genuine
AG311	Euryales Semen	Euryale ferox	Qianshi	Fruits & Seeds	AG	Genuine
S0124	Euryales Semen	Euryale ferox	Qianshi	Fruits & Seeds	BZ	Genuine
S0649	Euryales Semen	Euryale ferox	Qianshi	Fruits & Seeds	BZ	Genuine
AG326	Fagopyri Dibotryis Rhizoma	Fagopyrum dibotrys	Jinqiaomai	Radix et Rhizome	AG	Genuine
FHAG389	Foeniculi Fructus	Foeniculum vulgare	Xiaohuixiang	Fruits & Seeds	AG	Genuine
FHAG522	Foeniculi Fructus	Foeniculum vulgare	Xiaohuixiang	Fruits & Seeds	AG	Genuine
FHYL271	Foeniculi Fructus	Foeniculum vulgare	Xiaohuixiang	Fruits & Seeds	GX	Genuine
FHYL274	Foeniculi Fructus	Foeniculum vulgare	Xiaohuixiang	Fruits & Seeds	GX	Genuine
FHCQ033	Foeniculi Fructus	Foeniculum vulgare	Xiaohuixiang	Fruits & Seeds	CQ	Genuine
AG012	Foeniculi Fructus	Foeniculum vulgare	Xiaohuixiang	Fruits & Seeds	AG	Genuine
S0762	Foeniculi Fructus	Foeniculum vulgare	Xiaohuixiang	Fruits & Seeds	BZ	Genuine
FHAG112	Forsythiae Fructus	Forsythia suspensa	Lianqiao	Fruits & Seeds	AG	Genuine
FHAG239	Forsythiae Fructus	Forsythia suspensa	Lianqiao	Fruits & Seeds	AG	Genuine
FHAG297	Forsythiae Fructus	Forsythia suspensa	Lianqiao	Fruits & Seeds	AG	Genuine
FHYL089	Forsythiae Fructus	Forsythia suspensa	Lianqiao	Fruits & Seeds	GX	Genuine
FHCQ096	Forsythiae Fructus	Forsythia suspensa	Lianqiao	Fruits & Seeds	CQ	Failure
S1118	Forsythiae Fructus	Forsythia suspensa	Lianqiao	Fruits & Seeds	HN	Failure
AG126	Forsythiae Fructus	Forsythia suspensa	Lianqiao	Fruits & Seeds	AG	Genuine
S0128	Forsythiae Fructus	Forsythia suspensa	Lianqiao	Fruits & Seeds	BZ	Failure
S1149	Fraxini Cortex	Fraxinus chinensis	Qinpi	Cortex	HN	Genuine
FHCQ302	Fraxini Cortex	Fraxinus chinensis	Qinpi	Cortex	CQ	Failure
S1237	Fraxini Cortex	Fraxinus chinensis	Qinpi	Cortex	QP	Failure
S0746	Fritillariae Cirrhosae Bulbus	Fritillaria cirrhosa	Chuanbeimu	Radix et Rhizome	BZ	Genuine
S0750	Fritillariae Cirrhosae Bulbus	Fritillaria cirrhosa	Chuanbeimu	Radix et Rhizome	BZ	Genuine
FHYL099	Fritillariae Cirrhosae Bulbus	Fritillaria cirrhosa	Chuanbeimu	Radix et Rhizome	GX	Genuine
FHYL050	Fritillariae Cirrhosae Bulbus	Fritillaria cirrhosa	Chuanbeimu	Radix et Rhizome	GX	Genuine
S0749	Fritillariae Cirrhosae Bulbus	Fritillaria cirrhosa	Chuanbeimu	Radix et Rhizome	BZ	Genuine
BM01	Fritillariae Pallidiflorae Bulbus	Fritillaria pallidiflora	Yibeimu	Radix et Rhizome	BZ	Genuine
FHAG034	Fritillariae Thunbergii Bulbus	Fritillaria thunbergii	Zhebeimu	Radix et Rhizome	AG	Genuine
AG079-2	Fritillariae Thunbergii Bulbus	Fritillaria thunbergii	Zhebeimu	Radix et Rhizome	AG	Genuine
FHCQ036	Fritillariae Thunbergii Bulbus	Fritillaria thunbergii	Zhebeimu	Radix et Rhizome	CQ	Genuine
S1106	Fritillariae Thunbergii Bulbus	Fritillaria thunbergii	Zhebeimu	Radix et Rhizome	HN	Genuine
AG079	Fritillariae Thunbergii Bulbus	Fritillaria thunbergii	Zhebeimu	Radix et Rhizome	AG	Genuine
S0430	Fritillariae Thunbergii Bulbus	Fritillaria thunbergii	Zhebeimu	Radix et Rhizome	BZ	Genuine
S1224	Fritillariae Thunbergii Bulbus	Fritillaria thunbergii	Zhebeimu	Radix et Rhizome	QP	Genuine
CQ0112	Fritillariae Thunbergii Bulbus	Fritillaria thunbergii	Zhebeimu	Radix et Rhizome	CQ	Genuine
CQ0113	Fritillariae Thunbergii Bulbus	Fritillaria thunbergii	Zhebeimu	Radix et Rhizome	CQ	Genuine
S1089	Fritillariae Ussuriensis Bulbus	Fritillaria ussuriensis	Pingbeimu	Radix et Rhizome	HN	Genuine
S0315	Fritillariae Ussuriensis Bulbus	Fritillaria ussuriensis	Pingbeimu	Radix et Rhizome	BZ	Genuine
S0781	Fritillariae Ussuriensis Bulbus	Fritillaria ussuriensis	Pingbeimu	Radix et Rhizome	BZ	Genuine
FHAG035	Fritillariae Ussuriensis Bulbus	Fritillaria ussuriensis	Pingbeimu	Radix et Rhizome	AG	Genuine
AG247	Fritillariae Ussuriensis Bulbus	Fritillaria ussuriensis	Pingbeimu	Radix et Rhizome	AG	Genuine
S1213	Fritillariae Ussuriensis Bulbus	Fritillaria ussuriensis	Pingbeimu	Radix et Rhizome	QP	Genuine
BZ393-2	Fritillariae Ussuriensis Bulbus	Fritillaria ussuriensis	Pingbeimu	Radix et Rhizome	BZ	Genuine
S0315	Fritillariae Ussuriensis Bulbus	Fritillaria ussuriensis	Pingbeimu	Radix et Rhizome	BZ	Genuine
S0781	Fritillariae Ussuriensis Bulbus	Fritillaria ussuriensis	Pingbeimu	Radix et Rhizome	BZ	Genuine
FHAG160	Galangae Fructus	Alpinia galanga	Hongdoukou	Fruits & Seeds	AG	Genuine
FHCQ108	Galangae Fructus	Alpinia galanga	Hongdoukou	Fruits & Seeds	CQ	Genuine
S0168	Galangae Fructus	Alpinia galanga	Hongdoukou	Fruits & Seeds	BZ	Genuine
AG047	Ganoderma	Ganoderma lucidum	Lingzhi	Fungi	AG	Genuine
FHCQ182	Ganoderma	Ganoderma lucidum	Lingzhi	Fungi	CQ	Genuine
S0187	Ganoderma	Ganoderma sinense	Lingzhi	Fungi	BZ	Genuine
S0198	Ganoderma	Ganoderma sinense	Lingzhi	Fungi	BZ	Genuine
S0203	Ganoderma	Ganoderma lucidum	Lingzhi	Fungi	BZ	Genuine
S1141	Ganoderma	Ganoderma lucidum	Lingzhi	Fungi	HN	Genuine
S1218	Ganoderma	Ganoderma lucidum	Lingzhi	Fungi	QP	Genuine
S1225	Ganoderma	Ganoderma lucidum	Lingzhi	Fungi	QP	Genuine
S1124	Gastrodiae Rhizoma	Gastrodia elata	Tianma	Radix et Rhizome	HN	Failure
FHCQ289	Gastrodiae Rhizoma	Gastrodia elata	Tianma	Radix et Rhizome	CQ	Failure
AG114	Gastrodiae Rhizoma	Gastrodia elata	Tianma	Radix et Rhizome	AG	Genuine
S0126	Gastrodiae Rhizoma	Gastrodia elata	Tianma	Radix et Rhizome	BZ	Failure
S1203	Gastrodiae Rhizoma	Gastrodia elata	Tianma	Radix et Rhizome	QP	Failure
FHYL476	Genkwa Flos	Daphne genkwa	Yuanhua	Flos	GX	Genuine
FHAG135	Gentianae Macrophyllae Radix	Gentiana crassicaulis	Qinjiao	Radix et Rhizome	AG	Genuine
FHCQ170	Gentianae Macrophyllae Radix	Gentiana crassicaulis	Qinjiao	Radix et Rhizome	CQ	Genuine
AG261-1	Gentianae Macrophyllae Radix	Gentiana dahurica	Qinjiao	Radix et Rhizome	AG	Genuine
FHYL407	Ginkgo Folium	Ginkgo biloba	Yinxingye	Folium	GX	Genuine
FHYL429	Ginkgo Folium	Ginkgo biloba	Yinxingye	Folium	GX	Genuine
FHCQ082	Ginkgo Folium	Ginkgo biloba	Yinxingye	Folium	CQ	Genuine
AG050	Ginkgo Folium	Ginkgo biloba	Yinxingye	Folium	AG	Genuine
FHAG146	Ginkgo Folium	Ginkgo biloba	Yinxingye	Folium	AG	Genuine
FHAG148	Ginkgo Folium	Ginkgo biloba	Yinxingye	Folium	AG	Genuine
FHAG168	Ginkgo Semen	Ginkgo biloba	Baiguo	Fruits & Seeds	AG	Genuine
AG080	Ginkgo Semen	Ginkgo biloba	Baiguo	Fruits & Seeds	AG	Failure
GX054	Ginkgo Semen	Ginkgo biloba	Baiguo	Fruits & Seeds	GX	Genuine
GX055	Ginkgo Semen	Ginkgo biloba	Baiguo	Fruits & Seeds	GX	Genuine
GX056	Ginkgo Semen	Ginkgo biloba	Baiguo	Fruits & Seeds	GX	Genuine
MM021	Ginseng Radix et Rhizoma	Panax ginseng	Renshen	Radix et Rhizome	BZ	Genuine
MM022	Ginseng Radix et Rhizoma	Panax ginseng	Renshen	Radix et Rhizome	AG	Fake
MM022-1	Ginseng Radix et Rhizoma	Panax ginseng	Renshen	Radix et Rhizome	AG	Fake
MM022-2	Ginseng Radix et Rhizoma	Panax ginseng	Renshen	Radix et Rhizome	BZ	Genuine
MM023	Ginseng Radix et Rhizoma	Panax ginseng	Renshen	Radix et Rhizome	BZ	Genuine
SQAG01	Ginseng Radix et Rhizoma	Panax ginseng	Renshen	Radix et Rhizome	AG	Genuine
SQAG02	Ginseng Radix et Rhizoma	Panax ginseng	Renshen	Radix et Rhizome	AG	Fake
SQAG03	Ginseng Radix et Rhizoma	Panax ginseng	Renshen	Radix et Rhizome	AG	Genuine
SQAG04	Ginseng Radix et Rhizoma	Panax ginseng	Renshen	Radix et Rhizome	AG	Genuine
SQAG05	Ginseng Radix et Rhizoma	Panax ginseng	Renshen	Radix et Rhizome	AG	Genuine
SQAG06	Ginseng Radix et Rhizoma	Panax ginseng	Renshen	Radix et Rhizome	AG	Genuine
SQAG07	Ginseng Radix et Rhizoma	Panax ginseng	Renshen	Radix et Rhizome	AG	Genuine
SQAG08	Ginseng Radix et Rhizoma	Panax ginseng	Renshen	Radix et Rhizome	AG	Genuine
SQAG09	Ginseng Radix et Rhizoma	Panax ginseng	Renshen	Radix et Rhizome	AG	Genuine
SQAG10	Ginseng Radix et Rhizoma	Panax ginseng	Renshen	Radix et Rhizome	AG	Genuine
AG267	Glechomae Herbae	Glechoma longituba	Lianqiancao	Herb	AG	Genuine
BZ182	Glechomae Herbae	Glechoma longituba	Lianqiancao	Herb	BZ	Genuine
118	Glechomae Herbae	Glechoma longituba	Lianqiancao	Herb	AG	Genuine
AG021	Glycyrrhizae Radix et Rhizoma	Glycyrrhiza uralensis	Gancao	Radix et Rhizome	AG	Genuine
AG021-2	Glycyrrhizae Radix et Rhizoma	Glycyrrhiza uralensis	Gancao	Radix et Rhizome	AG	Genuine
AG348	Gossampini Flos	Gossampinus malabarica	Mumianhua	Flos	AG	Genuine
AG274	Granati Pericarpium	Punica granatum	Shiliupi	Fruits & Seeds	AG	Genuine
FHYL061	Homalomenae Rhizoma	Homalomena occulta	Qiannianjian	Radix et Rhizome	GX	Failure
FHCQ307	Homalomenae Rhizoma	Homalomena occulta	Qiannianjian	Radix et Rhizome	CQ	Failure
AG214	Homalomenae Rhizoma	Homalomena occulta	Qiannianjian	Radix et Rhizome	AG	Genuine
S0302	Homalomenae Rhizoma	Homalomena occulta	Qiannianjian	Radix et Rhizome	BZ	Failure
FHAG164	Hordei Fructus Germinatus	Hordeum vulgare	Maiya	Fruits & Seeds	AG	Genuine
FHAG446	Hordei Fructus Germinatus	Hordeum vulgare	Maiya	Fruits & Seeds	AG	Genuine
FHCQ249	Hordei Fructus Germinatus	Hordeum vulgare	Maiya	Fruits & Seeds	CQ	Genuine
S1156	Hordei Fructus Germinatus	Hordeum vulgare	Maiya	Fruits & Seeds	HN	Genuine
AG120	Houttuyniae Herba	Houttuynia cordata	Yuxingcao	Herb	AG	Genuine
S0751	Houttuyniae Herba	Houttuynia cordata	Yuxingcao	Herb	BZ	Genuine
AG236	Hyoscyami Semen	Hyoscyamus niger	Tianxianzi	Fruits & Seeds	AG	Genuine
S0071	Hyperici Perforati Herba	Hypericum perforatum	Guanyejinsitao	Herb	BZ	Genuine
AG371	Ilicis Cornutae Folium	Ilex cornuta	Gouguye	Radix et Rhizome	AG	Genuine
FHYL155	Ilicis Rotundae Cortex	Ilex rotunda	Jiubiying	Cortex	GX	Genuine
AG316	Ilicis Rotundae Cortex	Ilex rotunda	Jiubiying	Cortex	AG	Genuine
080504-16-1	Ilicis Rotundae Cortex	Ilex rotunda	Jiubiying	Cortex	BZ	Genuine
080504-16-2	Ilicis Rotundae Cortex	Ilex rotunda	Jiubiying	Cortex	BZ	Genuine
080504-16-3	Ilicis Rotundae Cortex	Ilex rotunda	Jiubiying	Cortex	BZ	Genuine
FHAG101	Illicii Cortex	Illicium difengpi	Difengpi	Cortex	AG	Genuine
FHYL070	Illicii Cortex	Illicium difengpi	Difengpi	Cortex	GX	Genuine
AG220	Illicii Cortex	Illicium difengpi	Difengpi	Cortex	AG	Genuine
S0034	Illicii Cortex	Illicium difengpi	Difengpi	Cortex	BZ	Genuine
AG295	Impatientis Semen	Impatiens balsamina	Jixingzi	Fruits & Seeds	AG	Genuine
S0090	Impatientis Semen	Impatiens balsamina	Jixingzi	Fruits & Seeds	BZ	Genuine
S0166	Impatientis Semen	Impatiens balsamina	Jixingzi	Fruits & Seeds	BZ	Genuine
S0476	Impatientis Semen	Impatiens balsamina	Jixingzi	Fruits & Seeds	BZ	Genuine
FHAG175	Imperatae Rhizoma	Imperata cylindrica var. major	Baimaogen	Radix et Rhizome	AG	Failure
FHCQ101	Imperatae Rhizoma	Imperata cylindrica var. major	Baimaogen	Radix et Rhizome	CQ	Genuine
S1132	Imperatae Rhizoma	Imperata cylindrica var. major	Baimaogen	Radix et Rhizome	HN	Failure
AG148	Imperatae Rhizoma	Imperata cylindrica var. major	Baimaogen	Radix et Rhizome	AG	Genuine
S0215	Imperatae Rhizoma	Imperata cylindrica var. major	Baimaogen	Radix et Rhizome	BZ	Failure
S0291	Imperatae Rhizoma	Imperata cylindrica var. major	Baimaogen	Radix et Rhizome	BZ	Failure
S0594	Imperatae Rhizoma	Imperata cylindrica var. major	Baimaogen	Radix et Rhizome	BZ	Genuine
FHAG426	Inulae Flos	Inula japonica	Xuanfuhua	Flos	AG	Genuine
FHYL133	Inulae Flos	Inula japonica	Xuanfuhua	Flos	GX	Fake
FHCQ231	Inulae Flos	Inula japonica	Xuanfuhua	Flos	CQ	Failure
S1135	Inulae Flos	Inula japonica	Xuanfuhua	Flos	HN	Fake
S0612	Inulae Flos	Inula japonica	Xuanfuhua	Flos	BZ	Fake
S0617	Inulae Flos	Inula japonica	Xuanfuhua	Flos	BZ	Genuine
S0757	Inulae Flos	Inula japonica	Xuanfuhua	Flos	BZ	Fake
FHCQ295	Inulae Herba	Inula japonica	Jinfeicao	Herb	CQ	Genuine
FHCQ314	Inulae Herba	Inula japonica	Jinfeicao	Herb	CQ	Genuine
AG204	Inulae Herba	Inula japonica	Jinfeicao	Herb	AG	Genuine
AG204-2	Inulae Herba	Inula japonica	Jinfeicao	Herb	AG	Genuine
SG3	Iridis Tectori Rhizoma	Iris tectorum	Chuanshegan	Radix et Rhizome	HUC	Genuine
FHAG114	Isatidis Folium	Isatis indigotica	Daqingye	Folium	AG	Genuine
FHAG263	Isatidis Folium	Isatis indigotica	Daqingye	Folium	AG	Genuine
S1136	Isatidis Folium	Isatis indigotica	Daqingye	Folium	HN	Genuine
FHCQ312	Isatidis Folium	Isatis indigotica	Daqingye	Folium	CQ	Genuine
AG078	Isatidis Folium	Isatis indigotica	Daqingye	Folium	AG	Genuine
FHAG300	Isatidis Radix	Isatis indigotica	Banlangen	Radix et Rhizome	AG	Genuine
FHAG362	Isatidis Radix	Isatis indigotica	Banlangen	Radix et Rhizome	AG	Genuine
S1194	Isatidis Radix	Isatis indigotica	Banlangen	Radix et Rhizome	HN	Genuine
AG182	Isatidis Radix	Isatis indigotica	Banlangen	Radix et Rhizome	AG	Genuine
FHYL446	Juglandis Semen	Juglans regia	Hetaoren	Fruits & Seeds	GX	Genuine
AG339	Kansui Radix	Euphorbia kansui	Gansui	Radix et Rhizome	AG	Genuine
AG364	Knoxiae Radix	Knoxia valerianoides	Hongdaji	Radix et Rhizome	AG	Genuine
FHAG097	Lablab Semen Album	Dolichos lablab	Baibiandou	Fruits & Seeds	AG	Genuine
FHAG345	Lablab Semen Album	Dolichos lablab	Baibiandou	Fruits & Seeds	AG	Genuine
FHYL016	Lablab Semen Album	Dolichos lablab	Baibiandou	Fruits & Seeds	GX	Genuine
FHCQ134	Lablab Semen Album	Dolichos lablab	Baibiandou	Fruits & Seeds	CQ	Genuine
S1151	Lablab Semen Album	Dolichos lablab	Baibiandou	Fruits & Seeds	HN	Genuine
S0361	Lablab Semen Album	Dolichos lablab	Baibiandou	Fruits & Seeds	BZ	Genuine
S0468	Lablab Semen Album	Dolichos lablab	Baibiandou	Fruits & Seeds	BZ	Genuine
S0537	Lablab Semen Album	Dolichos lablab	Baibiandou	Fruits & Seeds	BZ	Genuine
S0644	Lablab Semen Album	Dolichos lablab	Baibiandou	Fruits & Seeds	BZ	Genuine
FHAG462	Leonuri Fructus	Leonurus japonicus	Chongweizi	Fruits & Seeds	AG	Genuine
FHAG493	Leonuri Fructus	Leonurus japonicus	Chongweizi	Fruits & Seeds	AG	Genuine
FHCQ010	Leonuri Fructus	Leonurus japonicus	Chongweizi	Fruits & Seeds	CQ	Genuine
AG199	Leonuri Fructus	Leonurus japonicus	Chongweizi	Fruits & Seeds	AG	Genuine
S0785	Leonuri Fructus	Leonurus japonicus	Chongweizi	Fruits & Seeds	BZ	Genuine
FHAG267	Leonuri Herba	Leonurus japonicus	Yimucao	Herb	AG	Genuine
FHYL138	Leonuri Herba	Leonurus japonicus	Yimucao	Herb	GX	Genuine
FHYL250	Leonuri Herba	Leonurus japonicus	Yimucao	Herb	GX	Genuine
FHYL385	Leonuri Herba	Leonurus japonicus	Yimucao	Herb	GX	Genuine
AG177	Leonuri Herba	Leonurus japonicus	Yimucao	Herb	AG	Genuine
AG177-2	Leonuri Herba	Leonurus japonicus	Yimucao	Herb	AG	Genuine
AG177-3	Leonuri Herba	Leonurus japonicus	Yimucao	Herb	AG	Genuine
S0558	Leonuri Herba	Leonurus japonicus	Yimucao	Herb	BZ	Genuine
AG149	Ligustici Rhizoma et Radix	Ligusticum jeholense	Gaoben	Radix et Rhizome	AG	Genuine
FHAG131	Ligustici Rhizoma et Radix	Ligusticum sinense	Gaoben	Radix et Rhizome	AG	Genuine
FHCQ063	Ligustici Rhizoma et Radix	Ligusticum jeholense	Gaoben	Radix et Rhizome	CQ	Genuine
FHYL418	Ligustici Rhizoma et Radix	Ligusticum jeholense	Gaoben	Radix et Rhizome	GX	Genuine
S0525	Ligustici Rhizoma et Radix	Ligusticum jeholense	Gaoben	Radix et Rhizome	BZ	Failure
BZ013	Lilii Bulbus	Lilium lancifolium	Baihe	Radix et Rhizome	BZ	Genuine
BZ015	Lilii Bulbus	Lilium lancifolium	Baihe	Radix et Rhizome	BZ	Genuine
BZ023	Lilii Bulbus	Lilium lancifolium	Baihe	Radix et Rhizome	BZ	Genuine
BZ028	Lilii Bulbus	Lilium lancifolium	Baihe	Radix et Rhizome	BZ	Genuine
BZ091	Lilii Bulbus	Lilium lancifolium	Baihe	Radix et Rhizome	BZ	Genuine
BZ096	Lilii Bulbus	Lilium lancifolium	Baihe	Radix et Rhizome	BZ	Genuine
BZ115	Lilii Bulbus	Lilium lancifolium	Baihe	Radix et Rhizome	BZ	Genuine
BZ157	Lilii Bulbus	Lilium lancifolium	Baihe	Radix et Rhizome	BZ	Genuine
BZ163	Lilii Bulbus	Lilium lancifolium	Baihe	Radix et Rhizome	BZ	Genuine
FHAG033	Lilii Bulbus	Lilium lancifolium	Baihe	Radix et Rhizome	AG	Genuine
FHAG210	Lilii Bulbus	Lilium lancifolium	Baihe	Radix et Rhizome	AG	Genuine
FHYL019	Lilii Bulbus	Lilium lancifolium	Baihe	Radix et Rhizome	GX	Genuine
FHCQ027	Lilii Bulbus	Lilium lancifolium	Baihe	Radix et Rhizome	CQ	Genuine
S1192	Lilii Bulbus	Lilium lancifolium	Baihe	Radix et Rhizome	HN	Genuine
AG239	Lilii Bulbus	Lilium lancifolium	Baihe	Radix et Rhizome	AG	Genuine
S0144	Lilii Bulbus	Lilium lancifolium	Baihe	Radix et Rhizome	BZ	Genuine
S0149	Lilii Bulbus	Lilium lancifolium	Baihe	Radix et Rhizome	BZ	Genuine
S0175	Lilii Bulbus	Lilium lancifolium	Baihe	Radix et Rhizome	BZ	Genuine
S0402	Lilii Bulbus	Lilium lancifolium	Baihe	Radix et Rhizome	BZ	Genuine
FHCD178	Lilii Bulbus	Lilium lancifolium	Baihe	Radix et Rhizome	HUC	Genuine
AG324	Linderae Radix	Lindera aggregata	Wuyao	Radix et Rhizome	AG	Genuine
FHCD103	Linderae Radix	Lindera aggregata	Wuyao	Radix et Rhizome	HUC	Genuine
S0044	Lini Semen	Linum usitatissimum	Yamazi	Fruits & Seeds	BZ	Genuine
S0163	Lini Semen	Linum usitatissimum	Yamazi	Fruits & Seeds	BZ	Genuine
S0379	Lini Semen	Linum usitatissimum	Yamazi	Fruits & Seeds	BZ	Genuine
FHCQ084	Litchi Semen	Litchi chinensis	Lizhihe	Fruits & Seeds	CQ	Genuine
S1063	Litchi Semen	Litchi chinensis	Lizhihe	Fruits & Seeds	HN	Genuine
AG055	Litchi Semen	Litchi chinensis	Lizhihe	Fruits & Seeds	AG	Genuine
AG055-2	Litchi Semen	Litchi chinensis	Lizhihe	Fruits & Seeds	AG	Genuine
FHYL395	Litchi Semen	Litchi chinensis	Lizhihe	Radix et Rhizome	GX	Genuine
FHCQ053	Litseae Fructus	Litsea cubeba	Bichengqie	Fruits & Seeds	CQ	Failure
AG363	Litseae Fructus	Litsea cubeba	Bichengqie	Fruits & Seeds	AG	Genuine
S0282	Litseae Fructus	Litsea cubeba	Bichengqie	Fruits & Seeds	BZ	Genuine
S0462	Litseae Fructus	Litsea cubeba	Bichengqie	Fruits & Seeds	BZ	Genuine
FHCQ155	Lobeliae Chinensis Herba	Lobelia chinensis	Banbianlian	Herb	CQ	Genuine
S0073	Lobeliae Chinensis Herba	Lobelia chinensis	Banbianlian	Herb	BZ	Genuine
FHAG144	Longan Arillus	Dimocarpus longan	Longyanrou	Fruits & Seeds	AG	Genuine
S1064	Longan Arillus	Dimocarpus longan	Longyanrou	Fruits & Seeds	HN	Failure
FHAG269	Lonicerae Japonicae Caulis	Lonicera japonica	Rendongteng	Stem	AG	Genuine
FHAG344	Lonicerae Japonicae Caulis	Lonicera japonica	Rendongteng	Stem	AG	Genuine
FHCQ201	Lonicerae Japonicae Caulis	Lonicera japonica	Rendongteng	Stem	CQ	Genuine
FHAG043	Lonicerae Japonicae Flos	Lonicera japonica	Jinyinhua	Flos	AG	Genuine
FHYL059	Lonicerae Japonicae Flos	Lonicera japonica	Jinyinhua	Flos	GX	Fake
AG069	Lonicerae Japonicae Flos	Lonicera japonica	Jinyinhua	Flos	AG	Fake
FHAG153	Lycii Cortex	Lycium chinense	Digupi	Cortex	AG	Genuine
AG321	Lycii Cortex	Lycium chinense	Digupi	Cortex	AG	Genuine
AG044	Lycii Fructus	Lycium barbarum	Gouqizi	Fruits & Seeds	AG	Failure
AG255	Lygodii Spora	Lygodium japonicum	Haijinsha	Fruits & Seeds	AG	Genuine
FHCQ012	Lygodii Spora	Lygodium japonicum	Haijinsha	Fruits & Seeds	CQ	Genuine
FHYL281	Lygodii Spora	Lygodium japonicum	Haijinsha	Fruits & Seeds	GX	Genuine
S0205	Lygodii Spora	Lygodium japonicum	Haijinsha	Fruits & Seeds	BZ	Genuine
S0420	Lygodii Spora	Lygodium japonicum	Haijinsha	Fruits & Seeds	BZ	Genuine
S1157	Lygodii Spora	Lygodium japonicum	Haijinsha	Fruits & Seeds	HN	Genuine
FHYL389	Lysimachiae Herba	Lysimachia christinae	Jinqiancao	Herb	GX	Genuine
FHCQ106	Lysimachiae Herba	Lysimachia christinae	Jinqiancao	Herb	CQ	Genuine
S0042	Lysimachiae Herba	Lysimachia christinae	Jinqiancao	Herb	BZ	Genuine
S1169	Lysimachiae Herba	Lysimachia christinae	Jinqiancao	Herb	HN	Genuine
FHCD365	Lysimachiae Herba	Lysimachia christinae	Jinqiancao	Herb	HUC	Genuine
L157	Lysimachiae Herba	Lysimachia christinae	Jinqiancao	Herb	HUC	Genuine
L158	Lysimachiae Herba	Lysimachia christinae	Jinqiancao	Herb	HUC	Genuine
L160	Lysimachiae Herba	Lysimachia christinae	Jinqiancao	Herb	HUC	Genuine
L161	Lysimachiae Herba	Lysimachia christinae	Jinqiancao	Herb	HUC	Genuine
FHYL389	Lysimachiae Herba	Lysimachia christinae	Jinqiancao	Herb	GX	Genuine
AG029	Magnoliae Flos	Magnolia biondii	Xinyi	Flos	AG	Failure
AG029-2	Magnoliae Flos	Magnolia biondii	Xinyi	Flos	AG	Failure
XY01	Magnoliae Flos	Magnolia biondii	Xinyi	Flos	HUC	Genuine
XY02	Magnoliae Flos	Magnolia biondii	Xinyi	Flos	HUC	Genuine
XY03	Magnoliae Flos	Magnolia biondii	Xinyi	Flos	HUC	Genuine
XY04	Magnoliae Flos	Magnolia biondii	Xinyi	Flos	HUC	Genuine
XY05	Magnoliae Flos	Magnolia biondii	Xinyi	Flos	HUC	Genuine
XY06	Magnoliae Flos	Magnolia biondii	Xinyi	Flos	HUC	Genuine
XY07	Magnoliae Flos	Magnolia biondii	Xinyi	Flos	AG	Genuine
XY08	Magnoliae Flos	Magnolia biondii	Xinyi	Flos	BZ	Genuine
FHYL188	Magnoliae Officinalis Cortex	Magnolia officinalis	Houpo	Cortex	GX	Failure
HP10	Magnoliae Officinalis Cortex	Magnolia officinalis	Houpo	Cortex	BZ	Genuine
HP14	Magnoliae Officinalis Cortex	Magnolia officinalis	Houpo	Cortex	BZ	Genuine
HP28	Magnoliae Officinalis Cortex	Magnolia officinalis	Houpo	Cortex	HUC	Genuine
HP30	Magnoliae Officinalis Cortex	Magnolia officinalis	Houpo	Cortex	HUC	Genuine
FHCQ207	Magnoliae Officinalis Cortex	Magnolia officinalis	Houpo	Cortex	CQ	Genuine
S0363	Magnoliae Officinalis Cortex	Magnolia officinalis	Houpo	Cortex	BZ	Genuine
S0783	Magnoliae Officinalis Cortex	Magnolia officinalis	Houpo	Cortex	BZ	Genuine
CX068	Magnoliae Officinalis Cortex	Magnolia offinalis var. biloba	Houpo	Cortex	CQ	Genuine
080809-004-1	Magnoliae Officinalis Cortex	Magnolia offinalis var. biloba	Houpo	Cortex	CQ	Genuine
080809-004-2	Magnoliae Officinalis Cortex	Magnolia offinalis var. biloba	Houpo	Cortex	CQ	Genuine
080809-004-3	Magnoliae Officinalis Cortex	Magnolia offinalis var. biloba	Houpo	Cortex	CQ	Genuine
WH178	Magnoliae Officinalis Cortex	Magnolia offinalis var. biloba	Houpo	Cortex	HUC	Genuine
FHAG052	Magnoliae Officinalis Cortex	Magnolia officinalis	Houpo	Cortex	AG	Genuine
FHYL441	Magnoliae Officinalis Cortex	Magnolia officinalis	Houpo	Cortex	GX	Failure
S1039	Magnoliae Officinalis Cortex	Magnolia officinalis	Houpo	Cortex	HN	Genuine
AG128	Magnoliae Officinalis Cortex	Magnolia officinalis	Houpo	Cortex	AG	Failure
S1239	Magnoliae Officinalis Cortex	Magnolia officinalis	Houpo	Cortex	QP	Failure
AG342	Magnoliae Officinalis Flos	Magnolia officinalis	Houpohua	Flos	AG	Failure
S0230	Magnoliae Officinalis Flos	Magnolia officinalis	Houpohua	Flos	BZ	Genuine
S0606	Magnoliae Officinalis Flos	Magnolia officinalis	Houpohua	Flos	BZ	Genuine
AG276	Mahoniae Caulis	Mahonia fortunei	Gonglaomu	Stem	AG	Genuine
AG352	Mahoniae Caulis	Mahonia fortunei	Gonglaomu	Stem	AG	Genuine
S0063	Mahoniae Caulis	Mahonia fortunei	Gonglaomu	Stem	BZ	Genuine
YZS05	Mahoniae Caulis	Mahonia fortunei	Gonglaomu	Stem	HUC	Genuine
YZS06	Mahoniae Caulis	Mahonia fortunei	Gonglaomu	Stem	HUC	Genuine
YZS07	Mahoniae Caulis	Mahonia fortunei	Gonglaomu	Stem	HUC	Genuine
YZS08	Mahoniae Caulis	Mahonia fortunei	Gonglaomu	Stem	HUC	Genuine
YZS09	Mahoniae Caulis	Mahonia fortunei	Gonglaomu	Stem	HUC	Genuine
FHCD172	Mahoniae Caulis	Mahonia fortunei	Gonglaomu	Stem	HUC	Genuine
FHCD172-Y	Mahoniae Caulis	Mahonia fortunei	Gonglaomu	Stem	HUC	Genuine
YZS01	Mahoniae Caulis	Mahonia bealei	Gonglaomu	Stem	HUC	Genuine
YZS02	Mahoniae Caulis	Mahonia bealei	Gonglaomu	Stem	HUC	Genuine
YZS03	Mahoniae Caulis	Mahonia bealei	Gonglaomu	Stem	HUC	Genuine
YZS04	Mahoniae Caulis	Mahonia bealei	Gonglaomu	Stem	HUC	Genuine
XL124	Mahoniae Caulis	Mahonia bealei	Gonglaomu	Stem	CQ	Genuine
XL125	Mahoniae Caulis	Mahonia bealei	Gonglaomu	Stem	CQ	Genuine
S0283	Malvae Fructus	Malva verticillata	Dongkuiguo	Fruits & Seeds	BZ	Genuine
FHAG523	Malvae Fructus	Malva verticillata	Dongkuiguo	Fruits & Seeds	AG	Genuine
S0249	Malvae Fructus	Malva verticillata	Dongkuiguo	Fruits & Seeds	BZ	Genuine
S0533	Malvae Fructus	Malva verticillata	Dongkuiguo	Fruits & Seeds	BZ	Genuine
FHAG128	Meliae Cortex	Melia azedarach	Kulianpi	Cortex	AG	Genuine
AG082	Meliae Cortex	Melia azedarach	Kulianpi	Cortex	AG	Genuine
AG082-2	Meliae Cortex	Melia azedarach	Kulianpi	Cortex	AG	Genuine
GZ11	Meliae Cortex	Melia azedarach	Kulianpi	Cortex	QP	Genuine
GZ12	Meliae Cortex	Melia azedarach	Kulianpi	Cortex	QP	Genuine
SCX034	Meliae Cortex	Melia azedarach	Kulianpi	Cortex	HUC	Genuine
SCX035	Meliae Cortex	Melia azedarach	Kulianpi	Cortex	HUC	Genuine
GX022	Meliae Cortex	Melia azedarach	Kulianpi	Cortex	GX	Genuine
AG280	Menispermi Rhizoma	Menispermum dauricum	Beidougen	Radix et Rhizome	AG	Genuine
AG357	Microctis Folium	Microcos paniculata	Buzhaye	Folium	AG	Genuine
FHAG095	Morindae Officinalis Radix	Morinda officinalis	Bajitian	Radix et Rhizome	AG	Genuine
FHAG111	Morindae Officinalis Radix	Morinda officinalis	Bajitian	Radix et Rhizome	AG	Genuine
S1190	Morindae Officinalis Radix	Morinda officinalis	Bajitian	Radix et Rhizome	HN	Genuine
AG294	Morindae Officinalis Radix	Morinda officinalis	Bajitian	Radix et Rhizome	AG	Genuine
S0119	Morindae Officinalis Radix	Morinda officinalis	Bajitian	Radix et Rhizome	BZ	Genuine
S0181	Morindae Officinalis Radix	Morinda officinalis	Bajitian	Radix et Rhizome	BZ	Genuine
S0246	Morindae Officinalis Radix	Morinda officinalis	Bajitian	Radix et Rhizome	BZ	Genuine
S0407	Morindae Officinalis Radix	Morinda officinalis	Bajitian	Radix et Rhizome	BZ	Genuine
S0767	Morindae Officinalis Radix	Morinda officinalis	Bajitian	Radix et Rhizome	BZ	Genuine
BZ023	Morindae Officinalis Radix	Morinda officinalis	Bajitian	Radix et Rhizome	BZ	Genuine
S0119	Morindae Officinalis Radix	Morinda officinalis	Bajitian	Radix et Rhizome	BZ	Genuine
FHCD176	Morindae Officinalis Radix	Morinda officinalis	Bajitian	Radix et Rhizome	BZ	Genuine
11-1	Morindae Officinalis Radix	Morinda officinalis	Bajitian	Radix et Rhizome	GX	Genuine
FHYL473	Moslae Herba	Mosla chinensis	Xiangru	Herb	GX	Genuine
FHCQ151	Moslae Herba	Mosla chinensis	Xiangru	Herb	CQ	Fake
FHAG418	Mume Flos	Prunus mume	Meihua	Flos	AG	Genuine
FHAG022	Mume Fructus	Prunus mume	Wumei	Fruits & Seeds	AG	Genuine
FHAG106	Mume Fructus	Prunus mume	Wumei	Fruits & Seeds	AG	Genuine
FHYL152	Mume Fructus	Prunus mume	Wumei	Fruits & Seeds	GX	Genuine
FHYL213	Mume Fructus	Prunus mume	Wumei	Fruits & Seeds	GX	Genuine
FHYL452	Mume Fructus	Prunus mume	Wumei	Fruits & Seeds	GX	Genuine
AG133	Mume Fructus	Prunus mume	Wumei	Fruits & Seeds	AG	Genuine
BZ079	Nardostachyos Radix et Rhizoma	Nardostachys jatamansi	Gansong	Radix et Rhizome	BZ	Failure
FHAG395	Nardostachyos Radix et Rhizoma	Nardostachys jatamansi	Gansong	Radix et Rhizome	AG	Failure
FHAG476	Nardostachyos Radix et Rhizoma	Nardostachys jatamansi	Gansong	Radix et Rhizome	AG	Genuine
FHYL105	Nardostachyos Radix et Rhizoma	Nardostachys jatamansi	Gansong	Radix et Rhizome	GX	Genuine
FHCQ043	Nardostachyos Radix et Rhizoma	Nardostachys jatamansi	Gansong	Radix et Rhizome	CQ	Genuine
S1033	Nardostachyos Radix et Rhizoma	Nardostachys jatamansi	Gansong	Radix et Rhizome	HN	Genuine
AG171	Nardostachyos Radix et Rhizoma	Nardostachys jatamansi	Gansong	Radix et Rhizome	AG	Genuine
S0070	Nardostachyos Radix et Rhizoma	Nardostachys jatamansi	Gansong	Radix et Rhizome	BZ	Failure
S0145	Nelumbinis Folium	Nelumbo nucifera	Heye	Folium	BZ	Genuine
FHAG299	Nelumbinis Folium	Nelumbo nucifera	Heye	Folium	AG	Genuine
FHAG357	Nelumbinis Folium	Nelumbo nucifera	Heye	Folium	AG	Genuine
FHCQ190	Nelumbinis Folium	Nelumbo nucifera	Heye	Folium	CQ	Genuine
AG051	Nelumbinis Folium	Nelumbo nucifera	Heye	Folium	AG	Genuine
BZ484	Nelumbinis Folium	Nelumbo nucifera	Heye	Folium	BZ	Genuine
FHCD256	Nelumbinis Receptaculum	Nelumbo nucifera	Lianfang	Flos	HUC	Genuine
FHCD489	Nelumbinis Receptaculum	Nelumbo nucifera	Lianfang	Flos	HUC	Genuine
FHCD377	Nelumbinis Receptaculum	Nelumbo nucifera	Lianfang	Flos	HUC	Genuine
BZ366	Nelumbinix Plumula	Nelumbo nucifera	Lianzixin	Fruits & Seeds	BZ	Genuine
BZ366-2	Nelumbinix Plumula	Nelumbo nucifera	Lianzixin	Fruits & Seeds	BZ	Genuine
FHCQ130	Nelumbinix Plumula	Nelumbo nucifera	Lianzixin	Fruits & Seeds	CQ	Genuine
FHYL003	Nelumbinix Plumula	Nelumbo nucifera	Lianzixin	Fruits & Seeds	GX	Genuine
FHAG165	Nelumbinix Plumula	Nelumbo nucifera	Lianzixin	Fruits & Seeds	AG	Genuine
TAG09	Nelumbinix Plumula	Nelumbo nucifera	Lianzixin	Fruits & Seeds	AG	Genuine
TAG10	Nelumbinix Plumula	Nelumbo nucifera	Lianzixin	Fruits & Seeds	AG	Genuine
TAG11	Nelumbinix Plumula	Nelumbo nucifera	Lianzixin	Fruits & Seeds	AG	Genuine
AG054	Nelumbinix Receptaculum	Nelumbo nucifera	Lianfang	Fruits & Seeds	AG	Genuine
BZ158	Nelumbinix Receptaculum	Nelumbo nucifera	Lianfang	Fruits & Seeds	BZ	Genuine
GLC01	Nelumbinix Receptaculum	Nelumbo nucifera	Lianfang	Fruits & Seeds	GX	Genuine
AG054-2	Nelumbinix Receptaculum	Nelumbo nucifera	Lianfang	Flos	AG	Genuine
BZ645	Nelumbinix Semen	Nelumbo nucifera	Lianzi	Fruits & Seeds	BZ	Genuine
FHCQ139	Nelumbinix Semen	Nelumbo nucifera	Lianzi	Fruits & Seeds	CQ	Genuine
FHAG018	Nelumbinix Semen	Nelumbo nucifera	Lianzi	Fruits & Seeds	AG	Genuine
FHAG110	Nelumbinix Semen	Nelumbo nucifera	Lianzi	Fruits & Seeds	AG	Genuine
FHAG437	Nelumbinix Semen	Nelumbo nucifera	Lianzi	Fruits & Seeds	AG	Genuine
FHAG129	Nelumbinix Semen	Nelumbo nucifera	Lianzi	Fruits & Seeds	AG	Genuine
FHAG183	Nelumbinix Semen	Nelumbo nucifera	Lianzi	Fruits & Seeds	AG	Genuine
S0602	Nelumbinix Semen	Nelumbo nucifera	Lianzi	Fruits & Seeds	BZ	Genuine
X429	Nelumbinix Stamen	Nelumbo nucifera	Lianxu	Flos	GX	Genuine
X430	Nelumbinix Stamen	Nelumbo nucifera	Lianxu	Flos	GX	Genuine
FHCD374	Nelumbinix Stamen	Nelumbo nucifera	Lianxu	Flos	HUC	Genuine
AG303	Nigellae Semen	Nigella glandulifera	Heizhongcaozi	Fruits & Seeds	AG	Failure
AG317	Omphalia	Omphalia lapidescens	Leiwan	Fungi	AG	Genuine
S0200	Omphalia	Omphalia lapidescens	Leiwan	Fungi	BZ	Genuine
FHYL092	Oryzae Fructus Germinatus	Oryza sativa	Daoya	Fruits & Seeds	GX	Genuine
FHAG241	Paeoniae Radix Rubra	Paeonia lactiflora	Chishao	Radix et Rhizome	AG	Failure
FHAG501	Paeoniae Radix Rubra	Paeonia lactiflora	Chishao	Radix et Rhizome	AG	Genuine
FHAG538	Paeoniae Radix Rubra	Paeonia lactiflora	Chishao	Radix et Rhizome	AG	Genuine
FHYL117	Paeoniae Radix Rubra	Paeonia lactiflora	Chishao	Radix et Rhizome	GX	Genuine
FHYL189	Paeoniae Radix Rubra	Paeonia lactiflora	Chishao	Radix et Rhizome	GX	Failure
S1155	Paeoniae Radix Rubra	Paeonia lactiflora	Chishao	Radix et Rhizome	HN	Failure
AG217	Paeoniae Radix Rubra	Paeonia lactiflora	Chishao	Radix et Rhizome	AG	Genuine
S1238	Paeoniae Radix Rubra	Paeonia lactiflora	Chishao	Radix et Rhizome	QP	Failure
FHAG412	Paeoniae Radix Rubra	Paeonia veitchii	Chishao	Radix et Rhizome	AG	Genuine
FHYL444	Paeoniae Radix Rubra	Paeonia veitchii	Chishao	Radix et Rhizome	GX	Genuine
AG031	Paeoniae Radix Rubra	Paeonia veitchii	Chishao	Radix et Rhizome	AG	Genuine
AG031-2	Paeoniae Radix Rubra	Paeonia veitchii	Chishao	Radix et Rhizome	AG	Genuine
AG264	Panacis Japonici Rhizoma	Panax japonicus	Zhujieshen	Radix et Rhizome	AG	Fake
MM009	Panacis Quinquefolii Radix	Panax quinquefolium	Xiyangshen	Radix et Rhizome	BZ	Genuine
MM010-1	Panacis Quinquefolii Radix	Panax quinquefolium	Xiyangshen	Radix et Rhizome	BZ	Genuine
MM010-2	Panacis Quinquefolii Radix	Panax quinquefolium	Xiyangshen	Radix et Rhizome	BZ	Genuine
MM010	Panacis Quinquefolii Radix	Panax quinquefolium	Xiyangshen	Radix et Rhizome	BZ	Genuine
MM011	Panacis Quinquefolii Radix	Panax quinquefolium	Xiyangshen	Radix et Rhizome	BZ	Genuine
MM012	Panacis Quinquefolii Radix	Panax quinquefolium	Xiyangshen	Radix et Rhizome	BZ	Genuine
MM013	Panacis Quinquefolii Radix	Panax quinquefolium	Xiyangshen	Radix et Rhizome	BZ	Genuine
MM014	Panacis Quinquefolii Radix	Panax quinquefolium	Xiyangshen	Radix et Rhizome	BZ	Genuine
MM015	Panacis Quinquefolii Radix	Panax quinquefolium	Xiyangshen	Radix et Rhizome	BZ	Genuine
MM016	Panacis Quinquefolii Radix	Panax quinquefolium	Xiyangshen	Radix et Rhizome	BZ	Genuine
MM017	Panacis Quinquefolii Radix	Panax quinquefolium	Xiyangshen	Radix et Rhizome	BZ	Genuine
MM018-1	Panacis Quinquefolii Radix	Panax quinquefolium	Xiyangshen	Radix et Rhizome	BZ	Genuine
MM018-2	Panacis Quinquefolii Radix	Panax quinquefolium	Xiyangshen	Radix et Rhizome	BZ	Genuine
S0638	Paridis Rhizoma	Paris polyphylla var. yunnanensis	Chonglou	Radix et Rhizome	BZ	Failure
FHYL294	Paridis Rhizoma	Paris polyphylla var.chinensis	Chonglou	Radix et Rhizome	GX	Failure
FHCQ136	Paridis Rhizoma	Paris polyphylla var.chinensis	Chonglou	Radix et Rhizome	CQ	Failure
S0162	Paridis Rhizoma	Paris polyphylla var.chinensis	Chonglou	Radix et Rhizome	BZ	Genuine
S1248	Paridis Rhizoma	Paris polyphylla var.chinensis	Chonglou	Radix et Rhizome	QP	Failure
AG277-1	Perillae Caulis	Perilla frutescens	Zisugeng	Stem	AG	Genuine
AG277-2	Perillae Caulis	Perilla frutescens	Zisugeng	Stem	AG	Genuine
FHAG275	Perillae Caulis	Perilla frutescens	Zisugeng	Stem	AG	Genuine
FHAG356	Perillae Caulis	Perilla frutescens	Zisugeng	Stem	AG	Genuine
AG073	Perillae Folium	Perilla frutescens	Zisuye	Folium	AG	Genuine
FHCQ006	Perillae Folium	Perilla frutescens	Zisuye	Folium	CQ	Genuine
FHCQ193	Perillae Folium	Perilla frutescens	Zisuye	Folium	CQ	Failure
S0444	Perillae Folium	Perilla frutescens	Zisuye	Folium	BZ	Genuine
S1079	Perillae Folium	Perilla frutescens	Zisuye	Folium	HN	Genuine
AG113	Perillae Fructus	Perilla frutescens	Zisuzi	Fruits & Seeds	AG	Genuine
FHAG496	Perillae Fructus	Perilla frutescens	Zisuzi	Fruits & Seeds	AG	Genuine
FHAG518	Perillae Fructus	Perilla frutescens	Zisuzi	Fruits & Seeds	AG	Genuine
S0424	Perillae Fructus	Perilla frutescens	Zisuzi	Fruits & Seeds	BZ	Genuine
S0538	Perillae Fructus	Perilla frutescens	Zisuzi	Fruits & Seeds	BZ	Failure
FHAG458	Periplocae Cortex	Periploca sepium	Xiangjiapi	Cortex	AG	Failure
FHAG472	Periplocae Cortex	Periploca sepium	Xiangjiapi	Cortex	AG	Genuine
FHYL432	Periplocae Cortex	Periploca sepium	Xiangjiapi	Cortex	GX	Genuine
FHYL468	Periplocae Cortex	Periploca sepium	Xiangjiapi	Cortex	GX	Genuine
FHCQ050	Periplocae Cortex	Periploca sepium	Xiangjiapi	Cortex	CQ	Failure
AG154	Periplocae Cortex	Periploca sepium	Xiangjiapi	Cortex	AG	Genuine
S0572	Periplocae Cortex	Periploca sepium	Xiangjiapi	Cortex	BZ	Failure
S0681	Periplocae Cortex	Periploca sepium	Xiangjiapi	Cortex	BZ	Failure
FHCD238	Persicae Ramulus	Prunus persica	Taozhi	Fruits & Seeds	HUC	Genuine
FHAG489	Persicae Semen	Prunus davidiana	Taoren	Fruits & Seeds	AG	Genuine
TR01	Persicae Semen	Prunus davidiana	Taoren	Fruits & Seeds	HUC	Genuine
TR02	Persicae Semen	Prunus davidiana	Taoren	Fruits & Seeds	HUC	Genuine
TR03	Persicae Semen	Prunus davidiana	Taoren	Fruits & Seeds	HUC	Genuine
FHCD246	Persicae Semen	Prunus davidiana	Taoren	Fruits & Seeds	HUC	Genuine
FHCD363	Persicae Semen	Prunus davidiana	Taoren	Fruits & Seeds	HUC	Genuine
FHCQ032	Persicae Semen	Prunus persica	Taoren	Fruits & Seeds	CQ	Genuine
S1098	Persicae Semen	Prunus persica	Taoren	Fruits & Seeds	HN	Genuine
AG266	Persicae Semen	Prunus persica	Taoren	Fruits & Seeds	AG	Failure
AG266-2	Persicae Semen	Prunus persica	Taoren	Fruits & Seeds	AG	Failure
S0582	Persicae Semen	Prunus persica	Taoren	Fruits & Seeds	BZ	Genuine
AG266-2	Persicae Semen	Prunus persica	Taoren	Fruits & Seeds	AG	Genuine
S0230	Persicae Semen	Prunus persica	Taoren	Fruits & Seeds	AG	Genuine
FHAG001	Peucedani Radix	Peucedanum praeruptorum	Qianhu	Radix et Rhizome	AG	Genuine
FHYL193	Peucedani Radix	Peucedanum praeruptorum	Qianhu	Radix et Rhizome	GX	Genuine
FHCQ149	Peucedani Radix	Peucedanum praeruptorum	Qianhu	Radix et Rhizome	CQ	Genuine
S1087	Peucedani Radix	Peucedanum praeruptorum	Qianhu	Radix et Rhizome	HN	Genuine
AG254	Peucedani Radix	Peucedanum praeruptorum	Qianhu	Radix et Rhizome	AG	Genuine
S0564	Peucedani Radix	Peucedanum praeruptorum	Qianhu	Radix et Rhizome	BZ	Genuine
S0688	Peucedani Radix	Peucedanum praeruptorum	Qianhu	Radix et Rhizome	BZ	Genuine
FHAG133	Pharbitidis Semen	Pharbitis nil	Qianniuzi	Fruits & Seeds	AG	Genuine
FHAG444	Pharbitidis Semen	Pharbitis nil	Qianniuzi	Fruits & Seeds	AG	Genuine
S1164	Pharbitidis Semen	Pharbitis nil	Qianniuzi	Fruits & Seeds	HN	Genuine
AG240	Pharbitidis Semen	Pharbitis nil	Qianniuzi	Fruits & Seeds	AG	Genuine
S0174	Pharbitidis Semen	Pharbitis nil	Qianniuzi	Fruits & Seeds	BZ	Genuine
S0512	Pharbitidis Semen	Pharbitis nil	Qianniuzi	Fruits & Seeds	BZ	Genuine
S0535	Pharbitidis Semen	Pharbitis nil	Qianniuzi	Fruits & Seeds	BZ	Genuine
S1029	Phellodendri Amurensis Cortex	Phellodendron amurense	Guanhuangbo	Cortex	HN	Failure
FHAG384	Phellodendri Chinensis Cortex	Phellodendron chinense	Huangbo	Cortex	AG	Genuine
FHAG532	Phellodendri Chinensis Cortex	Phellodendron chinense	Huangbo	Cortex	AG	Genuine
FHYL171	Phellodendri Chinensis Cortex	Phellodendron chinense	Huangbo	Cortex	GX	Genuine
S1153	Phellodendri Chinensis Cortex	Phellodendron chinense	Huangbo	Cortex	HN	Genuine
FHCQ156	Phellodendri Chinensis Cortex	Phellodendron chinense	Huangbo	Cortex	CQ	Genuine
S0141	Phellodendri Chinensis Cortex	Phellodendron chinense	Huangbo	Cortex	BZ	Genuine
S0335	Phellodendri Chinensis Cortex	Phellodendron chinense	Huangbo	Cortex	BZ	Failure
S0651	Phellodendri Chinensis Cortex	Phellodendron chinense	Huangbo	Cortex	BZ	Genuine
S1240	Phellodendri Chinensis Cortex	Phellodendron chinense	Huangbo	Cortex	QP	Genuine
S1247	Phellodendri Chinensis Cortex	Phellodendron chinense	Huangbo	Cortex	QP	Failure
FHYL212	Phellodendri Chinensis Cortex	Phellodendron chinense	Huangbo	Cortex	GX	Genuine
FHAG151	Phragmitis Rhizoma	Phragmites communis	Lugen	Radix et Rhizome	AG	Failure
FHYL258	Phragmitis Rhizoma	Phragmites communis	Lugen	Radix et Rhizome	GX	Genuine
S1056	Phragmitis Rhizoma	Phragmites communis	Lugen	Radix et Rhizome	HN	Failure
AG041	Phragmitis Rhizoma	Phragmites communis	Lugen	Radix et Rhizome	AG	Genuine
S0238	Phragmitis Rhizoma	Phragmites communis	Lugen	Radix et Rhizome	BZ	Failure
AG349	Phyllanthi Fructus	Phyllanthus emblica	Yuganzi	Fruits & Seeds	AG	Genuine
FHAG452	Physalis Calyx Seu Fructus	Physalis alkekengi var. franchetii	Jindenglong	Flos	AG	Genuine
AG004-1	Physalis Calyx Seu Fructus	Physalis alkekengi var. franchetii	Jindenglong	Flos	AG	Genuine
AG004-2	Physalis Calyx Seu Fructus	Physalis alkekengi var. franchetii	Jindenglong	Flos	AG	Genuine
S0237	Physalis Calyx Seu Fructus	Physalis alkekengi var. franchetii	Jindenglong	Flos	BZ	Genuine
S0545	Physalis Calyx Seu Fructus	Physalis alkekengi var. franchetii	Jindenglong	Flos	BZ	Genuine
AG004-1	Physalis Calyx Seu Fructus	Physalis alkekengi var. franchetii	Jindenglong	Flos	AG	Genuine
AG403	Physalis Calyx Seu Fructus	Physalis alkekengi var. franchetii	Jindenglong	Flos	AG	Genuine
S0545	Physalis Calyx Seu Fructus	Physalis alkekengi var. franchetii	Jindenglong	Flos	BZ	Genuine
AG347	Physochlainae Radix	Physochlaina infundibularis	Huashanshen	Radix et Rhizome	AG	Genuine
hss01	Physochlainae Radix	Physochlaina infundibularis	Huashanshen	Radix et Rhizome	BZ	Genuine
hss02	Physochlainae Radix	Physochlaina infundibularis	Huashanshen	Radix et Rhizome	BZ	Genuine
hss03	Physochlainae Radix	Physochlaina infundibularis	Huashanshen	Radix et Rhizome	BZ	Genuine
hss05	Physochlainae Radix	Physochlaina infundibularis	Huashanshen	Radix et Rhizome	BZ	Genuine
hss06	Physochlainae Radix	Physochlaina infundibularis	Huashanshen	Radix et Rhizome	BZ	Genuine
hss07	Physochlainae Radix	Physochlaina infundibularis	Huashanshen	Radix et Rhizome	BZ	Genuine
hss08	Physochlainae Radix	Physochlaina infundibularis	Huashanshen	Radix et Rhizome	BZ	Genuine
H33	Physochlainae Radix	Physochlaina infundibularis	Huashanshen	Radix et Rhizome	BZ	Genuine
hss1004062	Physochlainae Radix	Physochlaina infundibularis	Huashanshen	Radix et Rhizome	BZ	Genuine
AG272	Picrasmae Ramulus et Folium	Picrasma quassioides	Kumu	Stem	AG	Genuine
AG286	Picrorhizae Rhizoma	Picrorhiza scrophulariiflora	Huhuanglian	Radix et Rhizome	AG	Failure
AG271	Pini Pollen	Pinus massoniana	Songhuafen	Flos	AG	Genuine
XX301	Pini Pollen	Pinus massoniana	Songhuafen	Flos	AG	Genuine
X400	Pini Pollen	Pinus massoniana	Songhuafen	Flos	AG	Genuine
AG170	Piperis Fructus	Piper nigrum	Hujiao	Fruits & Seeds	AG	Genuine
FHAG411	Piperis Fructus	Piper nigrum	Hujiao	Fruits & Seeds	AG	Genuine
FHYL265	Piperis Fructus	Piper nigrum	Hujiao	Fruits & Seeds	GX	Genuine
S1067	Piperis Fructus	Piper nigrum	Hujiao	Fruits & Seeds	HN	Genuine
BZ031	Piperis Kadsurae Caulis	Piper kadsura	Haifengteng	Stem	BZ	Genuine
BZ113	Piperis Kadsurae Caulis	Piper kadsura	Haifengteng	Stem	BZ	Genuine
FHCQ181	Piperis Kadsurae Caulis	Piper kadsura	Haifengteng	Stem	CQ	Genuine
S1185	Platycladi Cacumen	Platycladus orientalis	Cebaiye	Stem	HN	Genuine
AG190	Platycladi Cacumen	Platycladus orientalis	Cebaiye	Stem	AG	Genuine
S0059	Platycladi Cacumen	Platycladus orientalis	Cebaiye	Stem	BZ	Genuine
S0463	Platycladi Cacumen	Platycladus orientalis	Cebaiye	Stem	BZ	Genuine
S0761	Platycladi Cacumen	Platycladus orientalis	Cebaiye	Stem	BZ	Genuine
FHAG032	Platycladi Semen	Platycladus orientalis	Baiziren	Fruits & Seeds	AG	Genuine
FHAG381	Platycladi Semen	Platycladus orientalis	Baiziren	Fruits & Seeds	AG	Genuine
FHYL222	Platycladi Semen	Platycladus orientalis	Baiziren	Fruits & Seeds	GX	Genuine
FHYL270	Platycladi Semen	Platycladus orientalis	Baiziren	Fruits & Seeds	GX	Genuine
S1059	Platycladi Semen	Platycladus orientalis	Baiziren	Fruits & Seeds	HN	Genuine
AG288	Platycladi Semen	Platycladus orientalis	Baiziren	Fruits & Seeds	AG	Genuine
AG288-2	Platycladi Semen	Platycladus orientalis	Baiziren	Fruits & Seeds	AG	Genuine
S0098	Platycladi Semen	Platycladus orientalis	Baiziren	Fruits & Seeds	BZ	Genuine
S0186	Platycladi Semen	Platycladus orientalis	Baiziren	Fruits & Seeds	BZ	Genuine
S0196	Platycladi Semen	Platycladus orientalis	Baiziren	Fruits & Seeds	BZ	Genuine
S0360	Platycladi Semen	Platycladus orientalis	Baiziren	Fruits & Seeds	BZ	Genuine
AG136	Platycodonis Radix	Platycodon grandiflorum	Jiegeng	Radix et Rhizome	AG	Genuine
AG136-2	Platycodonis Radix	Platycodon grandiflorum	Jiegeng	Radix et Rhizome	AG	Genuine
AG136-3	Platycodonis Radix	Platycodon grandiflorum	Jiegeng	Radix et Rhizome	AG	Genuine
AG178	Pogostemonis Herba	Pogostemon cablin	Guanghuoxiang	Herb	AG	Genuine
FHAG516	Pogostemonis Herba	Pogostemon cablin	Guanghuoxiang	Herb	AG	Genuine
FHYL417	Pogostemonis Herba	Pogostemon cablin	Guanghuoxiang	Herb	GX	Genuine
AG268	Polygalae Japonicae Herba	Polygala japonica	Guazijin	Herb	AG	Genuine
S0076	Polygalae Japonicae Herba	Polygala japonica	Guazijin	Herb	BZ	Failure
FHAG048	Polygalae Radix	Polygala tenuifolia	Yuanzhi	Radix et Rhizome	AG	Genuine
FHAG213	Polygalae Radix	Polygala tenuifolia	Yuanzhi	Radix et Rhizome	AG	Genuine
FHYL130	Polygalae Radix	Polygala tenuifolia	Yuanzhi	Radix et Rhizome	GX	Genuine
FHYL201	Polygalae Radix	Polygala tenuifolia	Yuanzhi	Radix et Rhizome	GX	Genuine
FHCQ227	Polygalae Radix	Polygala tenuifolia	Yuanzhi	Radix et Rhizome	CQ	Genuine
S1037	Polygalae Radix	Polygala tenuifolia	Yuanzhi	Radix et Rhizome	HN	Genuine
S0171	Polygalae Radix	Polygala tenuifolia	Yuanzhi	Radix et Rhizome	BZ	Genuine
S0439	Polygalae Radix	Polygala tenuifolia	Yuanzhi	Radix et Rhizome	BZ	Genuine
S0713	Polygalae Radix	Polygala tenuifolia	Yuanzhi	Radix et Rhizome	BZ	Genuine
FHAG401	Polygonati Rhizoma	Polygonatum cyrtonema	Huangjing	Radix et Rhizome	AG	Failure
FHYL293	Polygonati Rhizoma	Polygonatum cyrtonema	Huangjing	Radix et Rhizome	GX	Failure
FHCQ067	Polygonati Rhizoma	Polygonatum cyrtonema	Huangjing	Radix et Rhizome	CQ	Failure
S1113	Polygonati Rhizoma	Polygonatum cyrtonema	Huangjing	Radix et Rhizome	HN	Failure
FHAG488	Polygoni Avicularis Herba	Polygonum aviculare	Bianxu	Herb	AG	Failure
FHYL164	Polygoni Avicularis Herba	Polygonum aviculare	Bianxu	Herb	GX	Failure
FHCQ208	Polygoni Avicularis Herba	Polygonum aviculare	Bianxu	Herb	CQ	Genuine
FHAG448	Polygoni Cuspidati Rhizama et Radix	Polygonum cuspidatum	Huzhang	Radix et Rhizome	AG	Genuine
S1107	Polygoni Cuspidati Rhizama et Radix	Polygonum cuspidatum	Huzhang	Radix et Rhizome	HN	Failure
AG235	Polygoni Cuspidati Rhizama et Radix	Polygonum cuspidatum	Huzhang	Radix et Rhizome	AG	Genuine
AG235-2	Polygoni Cuspidati Rhizama et Radix	Polygonum cuspidatum	Huzhang	Radix et Rhizome	AG	Genuine
S0455	Polygoni Cuspidati Rhizama et Radix	Polygonum cuspidatum	Huzhang	Radix et Rhizome	BZ	Failure
S0490	Polygoni Cuspidati Rhizama et Radix	Polygonum cuspidatum	Huzhang	Radix et Rhizome	BZ	Failure
AG209（HSW32）	Polygoni Multiflori Caulis	Polygonum multiflorum	Shouwuteng	Stem	AG	Genuine
AG413（HSW31）	Polygoni Multiflori Caulis	Polygonum multiflorum	Shouwuteng	Stem	AG	Genuine
FHAG028(HSW33）	Polygoni Multiflori Caulis	Polygonum multiflorum	Shouwuteng	Stem	AG	Genuine
FHCD170(HSW35）	Polygoni Multiflori Caulis	Polygonum multiflorum	Shouwuteng	Stem	HUC	Genuine
GZQ01（HSW40）	Polygoni Multiflori Caulis	Polygonum multiflorum	Shouwuteng	Stem	QP	Genuine
FHAG028	Polygoni Multiflori Radix	Polygonum multiflorum	Heshouwu	Radix et Rhizome	AG	Genuine
S1177	Polygoni Multiflori Radix	Polygonum multiflorum	Heshouwu	Radix et Rhizome	HN	Genuine
AG209	Polygoni Multiflori Radix	Polygonum multiflorum	Heshouwu	Radix et Rhizome	AG	Genuine
S0136	Polygoni Multiflori Radix	Polygonum multiflorum	Heshouwu	Radix et Rhizome	BZ	Genuine
S0386	Polygoni Multiflori Radix	Polygonum multiflorum	Heshouwu	Radix et Rhizome	BZ	Genuine
CQ479（HSW27）	Polygoni Multiflori Radix	Polygonum multiflorum	Heshouwu	Radix et Rhizome	CQ	Genuine
CQ481（HSW29）	Polygoni Multiflori Radix	Polygonum multiflorum	Heshouwu	Radix et Rhizome	HUC	Genuine
HSW08	Polygoni Multiflori Radix	Polygonum multiflorum	Heshouwu	Radix et Rhizome	HUC	Genuine
AG010	Polygoni Orientalis Fructus	Polygonum orientale	Shuihonghuazi	Fruits & Seeds	AG	Genuine
S0466	Polygoni Orientalis Fructus	Polygonum orientale	Shuihonghuazi	Fruits & Seeds	BZ	Genuine
AG361	Polygoni Perfoliati Herba	Polygonum perfoliatum	Gangbangui	Herb	AG	Genuine
FHAG469	Polyporus	Polyporus umbellatus	Zhuling	Fungi	AG	Genuine
FHAG475	Polyporus	Polyporus umbellatus	Zhuling	Fungi	AG	Failure
FHCQ199	Polyporus	Polyporus umbellatus	Zhuling	Fungi	CQ	Failure
FHCQ300	Polyporus	Polyporus umbellatus	Zhuling	Fungi	CQ	Failure
FHCQ308	Polyporus	Polyporus umbellatus	Zhuling	Fungi	CQ	Genuine
AG038	Polyporus	Polyporus umbellatus	Zhuling	Fungi	AG	Genuine
AG038-2	Polyporus	Polyporus umbellatus	Zhuling	Fungi	AG	Genuine
S0333	Polyporus	Polyporus umbellatus	Zhuling	Fungi	BZ	Failure
S0423	Polyporus	Polyporus umbellatus	Zhuling	Fungi	BZ	Failure
AG299	Poria	Poria cocos	Fuling	Fungi	AG	Genuine
AG299-2	Poria	Poria cocos	Fuling	Fungi	AG	Genuine
AG095	Poria	Poria cocos	Fuling	Fungi	AG	Genuine
S0298	Portulacae Herba	Portulaca oleracea	Machixian	Herb	BZ	Genuine
FHYL382	Potentillae Discoloris Herba	Potentilla discolor	Fanbaicao	Herb	GX	Genuine
S0081	Potentillae Discoloris Herba	Potentilla discolor	Fanbaicao	Herb	BZ	Genuine
AG131	Prunellae Spica	Prunella vulgaris	Xiakucao	Fruits & Seeds	AG	Genuine
FHAG081	Pruni Semen	Prunus pedunculata	Yuliren	Fruits & Seeds	AG	Genuine
FHAG371	Pruni Semen	Prunus pedunculata	Yuliren	Fruits & Seeds	AG	Genuine
FHYL404	Pruni Semen	Prunus pedunculata	Yuliren	Fruits & Seeds	GX	Genuine
S1099	Pruni Semen	Prunus pedunculata	Yuliren	Fruits & Seeds	HN	Genuine
AG011	Pruni Semen	Prunus pedunculata	Yuliren	Fruits & Seeds	AG	Genuine
S0704	Pruni Semen	Prunus pedunculata	Yuliren	Fruits & Seeds	BZ	Genuine
AG104	Pseudolaricis Cortex	Pseudolarix amabilis	Tujingpi	Cortex	AG	Fake
S0593	Pseudolaricis Cortex	Pseudolarix amabilis	Tujingpi	Cortex	BZ	Fake
FHAG003	Pseudostellariae Radix	Pseudostellaria heterophylla	Taizishen	Radix et Rhizome	AG	Genuine
FHYL475	Pseudostellariae Radix	Pseudostellaria heterophylla	Taizishen	Radix et Rhizome	GX	Genuine
FHCQ016	Pseudostellariae Radix	Pseudostellaria heterophylla	Taizishen	Radix et Rhizome	CQ	Failure
S1195	Pseudostellariae Radix	Pseudostellaria heterophylla	Taizishen	Radix et Rhizome	HN	Failure
AG293	Pseudostellariae Radix	Pseudostellaria heterophylla	Taizishen	Radix et Rhizome	AG	Genuine
S0343	Pseudostellariae Radix	Pseudostellaria heterophylla	Taizishen	Radix et Rhizome	BZ	Genuine
S0432	Pseudostellariae Radix	Pseudostellaria heterophylla	Taizishen	Radix et Rhizome	BZ	Genuine
S0587	Pseudostellariae Radix	Pseudostellaria heterophylla	Taizishen	Radix et Rhizome	BZ	Genuine
S0756	Pseudostellariae Radix	Pseudostellaria heterophylla	Taizishen	Radix et Rhizome	BZ	Genuine
S0771	Pseudostellariae Radix	Pseudostellaria heterophylla	Taizishen	Radix et Rhizome	BZ	Genuine
S1204	Pseudostellariae Radix	Pseudostellaria heterophylla	Taizishen	Radix et Rhizome	QP	Genuine
FHAG004	Psoraleae Fructus	Psoralea corylifolia	Buguzhi	Fruits & Seeds	AG	Genuine
FHAG094	Psoraleae Fructus	Psoralea corylifolia	Buguzhi	Fruits & Seeds	AG	Genuine
FHYL283	Psoraleae Fructus	Psoralea corylifolia	Buguzhi	Fruits & Seeds	GX	Genuine
S1060	Psoraleae Fructus	Psoralea corylifolia	Buguzhi	Fruits & Seeds	HN	Genuine
AG099	Psoraleae Fructus	Psoralea corylifolia	Buguzhi	Fruits & Seeds	AG	Genuine
S0325	Psoraleae Fructus	Psoralea corylifolia	Buguzhi	Fruits & Seeds	BZ	Genuine
AG301	Puerariae Lobatae Radix	Pueraria lobata	Gegen	Radix et Rhizome	AG	Genuine
FHYL425	Puerariae Lobatae Radix	Pueraria lobata	Gegen	Radix et Rhizome	GX	Genuine
S0452	Puerariae Lobatae Radix	Pueraria lobata	Gegen	Radix et Rhizome	BZ	Genuine
S0458	Puerariae Lobatae Radix	Pueraria lobata	Gegen	Radix et Rhizome	BZ	Genuine
FHCD328	Puerariae Thomsonii Radix	Pueraria thomsonii	Fenge	Radix et Rhizome	HUC	Genuine
FHCQ123	Puerariae Thomsonii Radix	Pueraria thomsonii	Fenge	Radix et Rhizome	CQ	Fake
S0324	Puerariae Thomsonii Radix	Pueraria thomsonii	Fenge	Radix et Rhizome	BZ	Failure
FHYL227	Pulsatillae Radix	Pulsatilla chinensis	Baitouweng	Radix et Rhizome	GX	Genuine
AG243	Pulsatillae Radix	Pulsatilla chinensis	Baitouweng	Radix et Rhizome	AG	Genuine
S0087	Pulsatillae Radix	Pulsatilla chinensis	Baitouweng	Radix et Rhizome	BZ	Fake
S0569	Pulsatillae Radix	Pulsatilla chinensis	Baitouweng	Radix et Rhizome	BZ	Genuine
S0635	Pulsatillae Radix	Pulsatilla chinensis	Baitouweng	Radix et Rhizome	BZ	Genuine
S1028	Rabdosiae Rubescentis Herba	Rabdosia rubescens	Donglingcao	Herb	HN	Genuine
FHCQ117	Rehmanniae Radix	Rehmannia glutinosa	Dihuang	Radix et Rhizome	CQ	Failure
FHYL438	Rhapontici Radix	Rha ponticumuniflorum	Loulu	Radix et Rhizome	GX	Genuine
AG221	Rhapontici Radix	Rha ponticumuniflorum	Loulu	Radix et Rhizome	AG	Genuine
S0669	Rhapontici Radix	Rha ponticumuniflorum	Loulu	Radix et Rhizome	BZ	Fake
DHC8	Rhei Radix et Rhizoma	Rheum palmatum	Dahuang	Radix et Rhizome	HN	Genuine
DHC6	Rhei Radix et Rhizoma	Rheum palmatum	Dahuang	Radix et Rhizome	AG	Genuine
AG368	Ricini Semen	Ricinus communis	Bimazi	Fruits & Seeds	AG	Genuine
FHCD249	Ricini Semen	Ricinus communis	Bimazi	Fruits & Seeds	HUC	Genuine
FHAG503	Ricini Semen	Ricinus communis	Bimazi	Fruits & Seeds	AG	Genuine
FHAG504	Ricini Semen	Ricinus communis	Bimazi	Fruits & Seeds	AG	Genuine
AG368	Ricini Semen	Ricinus communis	Bimazi	Fruits & Seeds	AG	Genuine
S0356	Ricini Semen	Ricinus communis	Bimazi	Fruits & Seeds	BZ	Genuine
FHAG410	Rosae Chinensis Flos	Rosa chinensis	Yuejihua	Flos	AG	Genuine
FHYL046	Rosae Rugosae Flos	Rosa rugosa	Meiguihua	Flos	GX	Genuine
AG001	Rosae Rugosae Flos	Rosa rugosa	Meiguihua	Flos	AG	Genuine
AG001-2	Rosae Rugosae Flos	Rosa rugosa	Meiguihua	Flos	AG	Genuine
AG001-3	Rosae Rugosae Flos	Rosa rugosa	Meiguihua	Flos	AG	Genuine
FHAG200	Rosae Rugosae Flos	Rosa rugosa	Meiguihua	Flos	AG	Genuine
AG297	Rubi Fructus	Rubus chingii	Fupenzi	Fruits & Seeds	AG	Genuine
S0686	Rubi Fructus	Rubus chingii	Fupenzi	Fruits & Seeds	BZ	Genuine
S0759	Rubi Fructus	Rubus chingii	Fupenzi	Fruits & Seeds	BZ	Genuine
R1	Rubi Rhizoma	Rubus parvifolius	Maomeigen	Radix et Rhizome	GX	Genuine
R2	Rubi Rhizoma	Rubus parvifolius	Maomeigen	Radix et Rhizome	GX	Genuine
R3	Rubi Rhizoma	Rubus parvifolius	Maomeigen	Radix et Rhizome	GX	Genuine
GCZ05	Rubi Rhizoma	Rubus parvifolius	Maomeigen	Radix et Rhizome	GX	Genuine
GCZ06	Rubi Rhizoma	Rubus parvifolius	Maomeigen	Radix et Rhizome	GX	Genuine
G1	Rubi Rhizoma	Rubus parvifolius	Maomeigen	Radix et Rhizome	QP	Genuine
G2	Rubi Rhizoma	Rubus parvifolius	Maomeigen	Radix et Rhizome	QP	Genuine
G3	Rubi Rhizoma	Rubus parvifolius	Maomeigen	Radix et Rhizome	QP	Genuine
G4	Rubi Rhizoma	Rubus parvifolius	Maomeigen	Radix et Rhizome	QP	Genuine
CZG01	Rubi Rhizoma	Rubus parvifolius	Maomeigen	Radix et Rhizome	QP	Fake
CZG02	Rubi Rhizoma	Rubus parvifolius	Maomeigen	Radix et Rhizome	QP	Fake
AG1	Rubi Rhizoma	Rubus parvifolius	Maomeigen	Radix et Rhizome	AG	Fake
AG3	Rubi Rhizoma	Rubus parvifolius	Maomeigen	Radix et Rhizome	AG	Fake
AG4	Rubi Rhizoma	Rubus parvifolius	Maomeigen	Radix et Rhizome	AG	Fake
AG2	Rubi Rhizoma	Rubus parvifolius	Maomeigen	Radix et Rhizome	AG	Fake
B1	Rubi Rhizoma	Rubus parvifolius	Maomeigen	Radix et Rhizome	BZ	Fake
B2	Rubi Rhizoma	Rubus parvifolius	Maomeigen	Radix et Rhizome	BZ	Fake
B3	Rubi Rhizoma	Rubus parvifolius	Maomeigen	Radix et Rhizome	BZ	Fake
B4	Rubi Rhizoma	Rubus parvifolius	Maomeigen	Radix et Rhizome	BZ	Fake
S0411	Rubiae Radix et Rhizoma	Rubia cordifolia	Qiancao	Radix et Rhizome	BZ	Genuine
S0505	Rubiae Radix et Rhizoma	Rubia cordifolia	Qiancao	Radix et Rhizome	BZ	Genuine
S0661	Rubiae Radix et Rhizoma	Rubia cordifolia	Qiancao	Radix et Rhizome	BZ	Genuine
FHAG193	Rubiae Radix et Rhizoma	Rubia cordifolia	Qiancao	Radix et Rhizome	AG	Genuine
S0505	Rubiae Radix et Rhizoma	Rubia cordifolia	Qiancao	Radix et Rhizome	BZ	Genuine
FHCD177	Rubiae Radix et Rhizoma	Rubia cordifolia	Qiancao	Radix et Rhizome	HUC	Genuine
S0661（QC13）	Rubiae Radix et Rhizoma	Rubia cordifolia	Qiancao	Radix et Rhizome	BZ	Genuine
HBAG2	Rubiae Radix et Rhizoma	Rubia cordifolia	Qiancao	Radix et Rhizome	AG	Genuine
FHAG499	Sanguisorbae Radix	Sanguisorba officinalis	Diyu	Radix et Rhizome	AG	Failure
FHAG502	Sanguisorbae Radix	Sanguisorba officinalis	Diyu	Radix et Rhizome	AG	Genuine
FHYL453	Sanguisorbae Radix	Sanguisorba officinalis	Diyu	Radix et Rhizome	GX	Genuine
FHCQ131	Sanguisorbae Radix	Sanguisorba officinalis	Diyu	Radix et Rhizome	CQ	Genuine
S0447	Sanguisorbae Radix	Sanguisorba officinalis	Diyu	Radix et Rhizome	BZ	Genuine
S0658	Sanguisorbae Radix	Sanguisorba officinalis	Diyu	Radix et Rhizome	BZ	Genuine
FHAG195	Saposhnikoviae Radix	Saposhnikovia divaricata	Fangfeng	Radix et Rhizome	AG	Genuine
S1097	Saposhnikoviae Radix	Saposhnikovia divaricata	Fangfeng	Radix et Rhizome	HN	Genuine
AG147	Saposhnikoviae Radix	Saposhnikovia divaricata	Fangfeng	Radix et Rhizome	AG	Genuine
AG147-2	Saposhnikoviae Radix	Saposhnikovia divaricata	Fangfeng	Radix et Rhizome	AG	Genuine
AG147-3	Saposhnikoviae Radix	Saposhnikovia divaricata	Fangfeng	Radix et Rhizome	AG	Genuine
AG147-4	Saposhnikoviae Radix	Saposhnikovia divaricata	Fangfeng	Radix et Rhizome	AG	Genuine
FHCQ174	Sargentodoxae Caulis	Sargentodoxa cuneata	Daxueteng	Stem	CQ	Genuine
AG304	Sargentodoxae Caulis	Sargentodoxa cuneata	Daxueteng	Stem	AG	Genuine
FHAG075	Sargentodoxae Caulis	Sargentodoxa cuneata	Daxueteng	Stem	AG	Genuine
FHAG341	Sargentodoxae Caulis	Sargentodoxa cuneata	Daxueteng	Stem	AG	Genuine
FHYL066	Sargentodoxae Caulis	Sargentodoxa cuneata	Daxueteng	Stem	GX	Genuine
AG252	Sauropi Folium	Sauropus spatulifolius	Longliye	Folium	AG	Genuine
FHYL127	Schisandrae Chinensis Fructus	Schisandra chinensis	Wuweizi	Fruits & Seeds	GX	Genuine
FHAG259	Schisandrae Chinensis Fructus	Schisandra chinensis	Wuweizi	Fruits & Seeds	AG	Genuine
FHCQ205	Schisandrae Chinensis Fructus	Schisandra chinensis	Wuweizi	Fruits & Seeds	CQ	Failure
S1114	Schisandrae Chinensis Fructus	Schisandra chinensis	Wuweizi	Fruits & Seeds	HN	Failure
AG137	Schisandrae Chinensis Fructus	Schisandra chinensis	Wuweizi	Fruits & Seeds	AG	Genuine
S0193	Schisandrae Chinensis Fructus	Schisandra chinensis	Wuweizi	Fruits & Seeds	BZ	Genuine
S0395	Schisandrae Chinensis Fructus	Schisandra chinensis	Wuweizi	Fruits & Seeds	BZ	Failure
S0409	Schisandrae Chinensis Fructus	Schisandra chinensis	Wuweizi	Fruits & Seeds	BZ	Genuine
S0417	Schisandrae Chinensis Fructus	Schisandra chinensis	Wuweizi	Fruits & Seeds	BZ	Genuine
S0603	Schisandrae Chinensis Fructus	Schisandra chinensis	Wuweizi	Fruits & Seeds	BZ	Genuine
S0787	Schisandrae Chinensis Fructus	Schisandra chinensis	Wuweizi	Fruits & Seeds	BZ	Genuine
AG028	Scrophulariae Radix	Scrophularia ningpoensis	Xuanshen	Radix et Rhizome	AG	Genuine
FHAG246	Scrophulariae Radix	Scrophularia ningpoensis	Xuanshen	Radix et Rhizome	AG	Genuine
FHCQ028	Scrophulariae Radix	Scrophularia ningpoensis	Xuanshen	Radix et Rhizome	CQ	Failure
S0318	Scrophulariae Radix	Scrophularia ningpoensis	Xuanshen	Radix et Rhizome	BZ	Genuine
S1173	Scrophulariae Radix	Scrophularia ningpoensis	Xuanshen	Radix et Rhizome	HN	Genuine
FHYL032	Scutellariae Barbatae Herba	Scutellaria barbata	Banzhilian	Herb	GX	Genuine
FHYL229	Scutellariae Barbatae Herba	Scutellaria barbata	Banzhilian	Herb	GX	Genuine
FHCQ030	Scutellariae Barbatae Herba	Scutellaria barbata	Banzhilian	Herb	CQ	Genuine
S1071	Scutellariae Barbatae Herba	Scutellaria barbata	Banzhilian	Herb	HN	Genuine
AG246	Scutellariae Barbatae Herba	Scutellaria barbata	Banzhilian	Herb	AG	Genuine
S0747	Scutellariae Barbatae Herba	Scutellaria barbata	Banzhilian	Herb	BZ	Genuine
BZ131	Scutellariae Barbatae Herba	Scutellaria barbata	Banzhilian	Herb	BZ	Genuine
BZ450	Scutellariae Barbatae Herba	Scutellaria barbata	Banzhilian	Herb	BZ	Genuine
FHCD254	Scutellariae Barbatae Herba	Scutellaria barbata	Banzhilian	Herb	HUC	Genuine
FHAG015	Sennae Folium	Cassia angustifolia	Fanxieye	Folium	AG	Genuine
FHAG177	Sennae Folium	Cassia angustifolia	Fanxieye	Folium	AG	Genuine
FHCQ233	Sennae Folium	Cassia angustifolia	Fanxieye	Folium	CQ	Genuine
S1080	Sennae Folium	Cassia angustifolia	Fanxieye	Folium	HN	Genuine
S0260	Sennae Folium	Cassia angustifolia	Fanxieye	Folium	BZ	Genuine
S0397	Sennae Folium	Cassia angustifolia	Fanxieye	Folium	BZ	Genuine
S0478	Sennae Folium	Cassia angustifolia	Fanxieye	Folium	BZ	Genuine
S1232	Sennae Folium	Cassia angustifolia	Fanxieye	Folium	QP	Genuine
FHYL466	Sesami Semen Nigrum	Sesamum indicum	Heizhima	Fruits & Seeds	GX	Genuine
AG081	Sesami Semen Nigrum	Sesamum indicum	Heizhima	Fruits & Seeds	AG	Genuine
FHAG126	Setariae Fructus Germinatus	Setaria italica	Guya	Fruits & Seeds	AG	Genuine
S1100	Setariae Fructus Germinatus	Setaria italica	Guya	Fruits & Seeds	HN	Genuine
AG195	Setariae Fructus Germinatus	Setaria italica	Guya	Fruits & Seeds	AG	Genuine
FHCQ079	Sinapis Semen	Sinapis alba	Jiezi	Fruits & Seeds	CQ	Genuine
AG248	Sinapis Semen	Sinapis alba	Jiezi	Fruits & Seeds	AG	Genuine
AG248-2	Sinapis Semen	Brassica juncea	Jiezi	Fruits & Seeds	AG	Genuine
S0301	Sinapis Semen	Brassica juncea	Jiezi	Fruits & Seeds	BZ	Genuine
S1085	Siphonostegiae Herba	Siphonostegia chinensis	Beiliujinu	Herb	HN	Genuine
AG102	Siphonostegiae Herba	Siphonostegia chinensis	Beiliujinu	Herb	AG	Genuine
BZ185	Siphonostegiae Herba	Siphonostegia chinensis	Beiliujinu	Herb	BZ	Genuine
S1283	Siphonostegiae Herba	Siphonostegia chinensis	Beiliujinu	Herb	HN	Genuine
FHYL388	Siphonostegiae Herba	Siphonostegia chinensis	Beiliujinu	Herb	GX	Failure
FHCQ034	Siphonostegiae Herba	Siphonostegia chinensis	Beiliujinu	Herb	CQ	Failure
S0092	Siphonostegiae Herba	Siphonostegia chinensis	Beiliujinu	Herb	BZ	Failure
FHAG535	Siphonostegiae Herba	Siphonostegia chinensis	Beiliujinu	Herb	AG	Genuine
FHAG192	Siraitiae Fructus	Siraitia grosvenorii	Luohanguo	Fruits & Seeds	AG	Genuine
AG172	Siraitiae Fructus	Siraitia grosvenorii	Luohanguo	Fruits & Seeds	AG	Genuine
S0097	Sojae Semen Germinatum	Glycine max	Dadouhuangjuan	Fruits & Seeds	BZ	Genuine
AG227	Sojae Semen Nigrum	Glycine max	Heidou	Fruits & Seeds	AG	Genuine
FHAG440	Sojae Semen Nigrum	Glycine max	Heidou	Fruits & Seeds	AG	Genuine
S0043	Sojae Semen Nigrum	Glycine max	Heidou	Fruits & Seeds	BZ	Genuine
S0299	Sojae Semen Nigrum	Glycine max	Heidou	Fruits & Seeds	BZ	Genuine
S0721	Sojae Semen Nigrum	Glycine max	Heidou	Fruits & Seeds	BZ	Genuine
S0788	Sojae Semen Nigrum	Glycine max	Heidou	Fruits & Seeds	BZ	Genuine
S1150	Sojae Semen Nigrum	Glycine max	Heidou	Fruits & Seeds	HN	Genuine
AG186	Sojae Semen Praeparatum	Glycine max	Dandouchi	Fruits & Seeds	AG	Genuine
FHCQ133	Sojae Semen Praeparatum	Glycine max	Dandouchi	Fruits & Seeds	CQ	Genuine
S0082	Sojae Semen Praeparatum	Glycine max	Dandouchi	Fruits & Seeds	BZ	Fake
FHAG029	Sophorae Flavescentis Radix	Sophora flavescens	Kushen	Radix et Rhizome	AG	Genuine
FHYL137	Sophorae Flavescentis Radix	Sophora flavescens	Kushen	Radix et Rhizome	GX	Genuine
S1094	Sophorae Flavescentis Radix	Sophora flavescens	Kushen	Radix et Rhizome	HN	Genuine
AG115	Sophorae Flavescentis Radix	Sophora flavescens	Kushen	Radix et Rhizome	AG	Genuine
S0323	Sophorae Flavescentis Radix	Sophora flavescens	Kushen	Radix et Rhizome	BZ	Genuine
S0722	Sophorae Flavescentis Radix	Sophora flavescens	Kushen	Radix et Rhizome	BZ	Genuine
FHAG191	Sophorae Tonkinensis Radix et Rhizoma	Sophora tonkinensis	Shandougen	Radix et Rhizome	AG	Genuine
FHYL168	Sophorae Tonkinensis Radix et Rhizoma	Sophora tonkinensis	Shandougen	Radix et Rhizome	GX	Genuine
FHCQ044	Sophorae Tonkinensis Radix et Rhizoma	Sophora tonkinensis	Shandougen	Radix et Rhizome	CQ	Genuine
S1077	Sophorae Tonkinensis Radix et Rhizoma	Sophora tonkinensis	Shandougen	Radix et Rhizome	HN	Genuine
AG181	Sophorae Tonkinensis Radix et Rhizoma	Sophora tonkinensis	Shandougen	Radix et Rhizome	AG	Genuine
BZ027	Spatholobi Caulis	Spatholobus suberectus	Jixueteng	Stem	BZ	Genuine
BZ156	Spatholobi Caulis	Spatholobus suberectus	Jixueteng	Stem	BZ	Genuine
FHAG396	Spatholobi Caulis	Spatholobus suberectus	Jixueteng	Stem	AG	Genuine
FHAG495	Spatholobi Caulis	Spatholobus suberectus	Jixueteng	Stem	AG	Genuine
FHYL007	Spatholobi Caulis	Spatholobus suberectus	Jixueteng	Stem	GX	Genuine
S1191	Spatholobi Caulis	Spatholobus suberectus	Jixueteng	Stem	HN	Genuine
AG058	Spatholobi Caulis	Spatholobus suberectus	Jixueteng	Stem	AG	Genuine
AG201	Spirodelae Herba	Spirodela polyrrhiza	Fuping	Herb	AG	Genuine
FHYL430	Spirodelae Herba	Spirodela polyrrhiza	Fuping	Herb	GX	Genuine
S0581	Spirodelae Herba	Spirodela polyrrhiza	Fuping	Herb	BZ	Genuine
S1297	Spirodelae Herba	Spirodela polyrrhiza	Fuping	Herb	HN	Fake
BZ001	Stachyuri Medulla Helwingiae Medulla	Helwingia japonica	Xiaotongcao	Stem	BZ	Failure
FHCQ070	Stellariae Radix	Stellaria dichotoma var. lanceolata	Yinchaihu	Radix et Rhizome	CQ	Genuine
S0322	Stellariae Radix	Stellaria dichotoma var. lanceolata	Yinchaihu	Radix et Rhizome	BZ	Genuine
FHCQ243	Stephaniae Tetrandrae Radix	Stephania tetrandra	Fangji	Radix et Rhizome	CQ	Failure
AG088	Stephaniae Tetrandrae Radix	Stephania tetrandra	Fangji	Radix et Rhizome	AG	Genuine
AG088-2	Stephaniae Tetrandrae Radix	Stephania tetrandra	Fangji	Radix et Rhizome	AG	Genuine
S0275	Stephaniae Tetrandrae Radix	Stephania tetrandra	Fangji	Radix et Rhizome	BZ	Failure
FHAG445	Sterculiae Lychnophorae Semen	Sterculia lychnophora	Pangdahai	Fruits & Seeds	AG	Genuine
S1057	Sterculiae Lychnophorae Semen	Sterculia lychnophora	Pangdahai	Fruits & Seeds	HN	Genuine
AG213	Sterculiae Lychnophorae Semen	Sterculia lychnophora	Pangdahai	Fruits & Seeds	AG	Genuine
S0111	Sterculiae Lychnophorae Semen	Sterculia lychnophora	Pangdahai	Fruits & Seeds	BZ	Genuine
S0435	Sterculiae Lychnophorae Semen	Sterculia lychnophora	Pangdahai	Fruits & Seeds	BZ	Genuine
S0613	Sterculiae Lychnophorae Semen	Sterculia lychnophora	Pangdahai	Fruits & Seeds	BZ	Genuine
S0737	Sterculiae Lychnophorae Semen	Sterculia lychnophora	Pangdahai	Fruits & Seeds	BZ	Genuine
AG337	Swertiae Herba	Swertia pseudochinensis	Dangyao	Herb	AG	Genuine
S0147	Thlaspi Herba	Thlaspi arvense	Ximing	Herb	BZ	Genuine
FHAG013	Toosendan Fructus	Melia toosendan	Chuanlianzi	Fruits & Seeds	AG	Genuine
FHAG162	Toosendan Fructus	Melia toosendan	Chuanlianzi	Fruits & Seeds	AG	Genuine
FHYL176	Toosendan Fructus	Melia toosendan	Chuanlianzi	Fruits & Seeds	GX	Genuine
FHCQ095	Toosendan Fructus	Melia toosendan	Chuanlianzi	Fruits & Seeds	CQ	Genuine
S1054	Toosendan Fructus	Melia toosendan	Chuanlianzi	Fruits & Seeds	HN	Genuine
AG070	Toosendan Fructus	Melia toosendan	Chuanlianzi	Fruits & Seeds	AG	Genuine
S0256	Toosendan Fructus	Melia toosendan	Chuanlianzi	Fruits & Seeds	BZ	Genuine
S0583	Toosendan Fructus	Melia toosendan	Chuanlianzi	Fruits & Seeds	BZ	Genuine
CQ0253	Toosendan Fructus	Melia toosendan	Chuanlianzi	Fruits & Seeds	CQ	Genuine
CQ0253-1	Toosendan Fructus	Melia toosendan	Chuanlianzi	Fruits & Seeds	CQ	Genuine
FHCD175	Toosendan Fructus	Melia toosendan	Chuanlianzi	Fruits & Seeds	HUC	Genuine
53	Toosendan Fructus	Melia toosendan	Chuanlianzi	Fruits & Seeds	HUC	Genuine
AG306	Torreyae Semen	Torreya grandis	Feizi	Fruits & Seeds	AG	Genuine
FHCQ040	Trachelospermi Caulis et Folium	Trachelospermum jasminoides	Luoshiteng	Stem	CQ	Genuine
S1024	Trachelospermi Caulis et Folium	Trachelospermum jasminoides	Luoshiteng	Stem	HN	Genuine
AG122	Trachelospermi Caulis et Folium	Trachelospermum jasminoides	Luoshiteng	Stem	AG	Genuine
AG336	Tribuli Fructus	Tribulus terrestris	Jili	Fruits & Seeds	AG	Genuine
FHAG099	Tribuli Fructus	Tribulus terrestris	Jili	Fruits & Seeds	AG	Genuine
FHCQ141	Tribuli Fructus	Tribulus terrestris	Jili	Fruits & Seeds	CQ	Genuine
S0599	Tribuli Fructus	Tribulus terrestris	Jili	Fruits & Seeds	BZ	Genuine
S0677	Tribuli Fructus	Tribulus terrestris	Jili	Fruits & Seeds	BZ	Genuine
S1174	Tribuli Fructus	Tribulus terrestris	Jili	Fruits & Seeds	HN	Genuine
AG040	Trichosanthis Fructus	Trichosanthes kirilowii	Gualou	Fruits & Seeds	AG	Genuine
AG040-2	Trichosanthis Fructus	Trichosanthes kirilowii	Gualou	Fruits & Seeds	AG	Genuine
S0600	Trichosanthis Fructus	Trichosanthes kirilowii	Gualou	Fruits & Seeds	BZ	Genuine
FHAG435	Trichosanthis Fructus	Trichosanthes kirilowii	Gualou	Fruits & Seeds	AG	Genuine
FHYL025	Trichosanthis Fructus	Trichosanthes kirilowii	Gualou	Fruits & Seeds	GX	Genuine
FHCQ085	Trichosanthis Fructus	Trichosanthes kirilowii	Gualou	Fruits & Seeds	CQ	Genuine
FHCQ062	Trichosanthis Fructus	Trichosanthes kirilowii	Gualou	Fruits & Seeds	CQ	Genuine
S1184	Trichosanthis Fructus	Trichosanthes kirilowii	Gualou	Fruits & Seeds	HN	Genuine
FHAG227	Trichosanthis Radix	Trichosanthes kirilowii	Tianhuafen	Radix et Rhizome	AG	Genuine
FHAG238	Trichosanthis Radix	Trichosanthes kirilowii	Tianhuafen	Radix et Rhizome	AG	Genuine
FHCQ100	Trichosanthis Radix	Trichosanthes kirilowii	Tianhuafen	Radix et Rhizome	CQ	Genuine
S1243	Trichosanthis Radix	Trichosanthes kirilowii	Tianhuafen	Radix et Rhizome	QP	Genuine
AG338	Trigonellae Semen	Trigonella foenum-graecum	Huluba	Fruits & Seeds	AG	Genuine
FHAG062	Trigonellae Semen	Trigonella foenum-graecum	Huluba	Fruits & Seeds	AG	Genuine
FHCQ071	Trigonellae Semen	Trigonella foenum-graecum	Huluba	Fruits & Seeds	CQ	Genuine
FHYL215	Trigonellae Semen	Trigonella foenum-graecum	Huluba	Fruits & Seeds	GX	Genuine
S0390	Trigonellae Semen	Trigonella foenum-graecum	Huluba	Fruits & Seeds	BZ	Genuine
S0481	Trigonellae Semen	Trigonella foenum-graecum	Huluba	Fruits & Seeds	BZ	Genuine
S0556	Trigonellae Semen	Trigonella foenum-graecum	Huluba	Fruits & Seeds	BZ	Genuine
FHAG425	Tsaoko Fructus	Amomum tsao-ko	Caoguo	Fruits & Seeds	AG	Genuine
FHYL181	Tsaoko Fructus	Amomum tsao-ko	Caoguo	Fruits & Seeds	GX	Genuine
FHCQ158	Tsaoko Fructus	Amomum tsao-ko	Caoguo	Fruits & Seeds	CQ	Genuine
AG174	Tsaoko Fructus	Amomum tsao-ko	Caoguo	Fruits & Seeds	AG	Genuine
FHAG051	Typhae Pollen	Typha domingensis	Puhuang	Flos	AG	Genuine
FHAG108	Typhae Pollen	Typha domingensis	Puhuang	Flos	AG	Genuine
FHCQ234	Typhae Pollen	Typha domingensis	Puhuang	Flos	CQ	Genuine
FHCQ278	Typhae Pollen	Typha domingensis	Puhuang	Flos	CQ	Genuine
FHCQ279	Typhae Pollen	Typha domingensis	Puhuang	Flos	CQ	Genuine
AG331	Typhae Pollen	Typha domingensis	Puhuang	Flos	AG	Genuine
S0241	Typhae Pollen	Typha domingensis	Puhuang	Flos	BZ	Genuine
FHCQ048	Typhonii Rhizoma	Typhonium giganteum	Baifuzi	Radix et Rhizome	CQ	Failure
S1144	Typhonii Rhizoma	Typhonium giganteum	Baifuzi	Radix et Rhizome	HN	Failure
AG020	Typhonii Rhizoma	Typhonium giganteum	Baifuzi	Radix et Rhizome	AG	Genuine
FHAG173	Uncariae Ramulus Cum Uncis	Uncaria sessilifructus	Gouteng	Stem	AG	Genuine
FHYL005	Uncariae Ramulus Cum Uncis	Uncaria sessilifructus	Gouteng	Stem	GX	Genuine
FHCQ068	Uncariae Ramulus Cum Uncis	Uncaria sessilifructus	Gouteng	Stem	CQ	Genuine
S1049	Uncariae Ramulus Cum Uncis	Uncaria sessilifructus	Gouteng	Stem	HN	Genuine
AG332	Uncariae Ramulus Cum Uncis	Uncaria sessilifructus	Gouteng	Stem	AG	Genuine
S0398	Uncariae Ramulus Cum Uncis	Uncaria sessilifructus	Gouteng	Stem	BZ	Genuine
S1072	Vaccariae Semen	Vaccaria segetalis	Wangbuliuxing	Fruits & Seeds	HN	Genuine
AG064	Vaccariae Semen	Vaccaria segetalis	Wangbuliuxing	Fruits & Seeds	AG	Genuine
S0461	Vaccariae Semen	Vaccaria segetalis	Wangbuliuxing	Fruits & Seeds	BZ	Genuine
FHYL054	Verbenae Herba	Verbena officinalis	Mabiancao	Herb	GX	Genuine
FHAG065	Vignae Semen	Vigna angularis	Chixiaodou	Fruits & Seeds	AG	Genuine
FHAG220	Vignae Semen	Vigna angularis	Chixiaodou	Fruits & Seeds	AG	Genuine
FHAG221	Vignae Semen	Vigna angularis	Chixiaodou	Fruits & Seeds	AG	Genuine
S0288	Vignae Semen	Vigna angularis	Chixiaodou	Fruits & Seeds	BZ	Genuine
S0464	Vignae Semen	Vigna angularis	Chixiaodou	Fruits & Seeds	BZ	Genuine
FHYL020	Vignae Semen	Vigna umbeuata	Chixiaodou	Fruits & Seeds	GX	Genuine
FHCQ003	Vignae Semen	Vigna umbeuata	Chixiaodou	Fruits & Seeds	CQ	Genuine
AG228	Vignae Semen	Vigna umbeuata	Chixiaodou	Fruits & Seeds	AG	Genuine
S1208	Vignae Semen	Vigna umbeuata	Chixiaodou	Fruits & Seeds	QP	Genuine
BZ166	Visci Herba	Viscum coloratum	Hujisheng	Stem	BZ	Genuine
BZ177	Visci Herba	Viscum coloratum	Hujisheng	Stem	BZ	Genuine
FHAG019	Visci Herba	Viscum coloratum	Hujisheng	Stem	AG	Genuine
FHAG202	Visci Herba	Viscum coloratum	Hujisheng	Stem	AG	Genuine
FHAG204	Visci Herba	Viscum coloratum	Hujisheng	Stem	AG	Genuine
FHAG205	Visci Herba	Viscum coloratum	Hujisheng	Stem	AG	Genuine
FHAG255	Visci Herba	Viscum coloratum	Hujisheng	Stem	AG	Genuine
FHAG187	Wenyujin Rhizoma Concisum	Curcuma wenyujin	Pianjianghuang	Radix et Rhizome	AG	Failure
AG216	Wenyujin Rhizoma Concisum	Curcuma wenyujin	Pianjianghuang	Radix et Rhizome	AG	Genuine
FHAG125	Zanthoxyli Pericarpium	Zanthoxylum bungeanum	Huajiao	Fruits & Seeds	AG	Genuine
FHAG447	Zanthoxyli Pericarpium	Zanthoxylum bungeanum	Huajiao	Fruits & Seeds	AG	Genuine
FHYL058	Zanthoxyli Pericarpium	Zanthoxylum bungeanum	Huajiao	Fruits & Seeds	GX	Genuine
FHCQ277	Zanthoxyli Pericarpium	Zanthoxylum bungeanum	Huajiao	Fruits & Seeds	CQ	Genuine
AG006	Zanthoxyli Pericarpium	Zanthoxylum bungeanum	Huajiao	Fruits & Seeds	AG	Genuine
AG006-2	Zanthoxyli Pericarpium	Zanthoxylum bungeanum	Huajiao	Fruits & Seeds	AG	Genuine
S0760	Zanthoxyli Pericarpium	Zanthoxylum bungeanum	Huajiao	Fruits & Seeds	BZ	Genuine
HYY01	Zanthoxyli Pericarpium	Zanthoxylum bungeanum	Huajiao	Fruits & Seeds	HUC	Genuine
HJ01	Zanthoxyli Pericarpium	Zanthoxylum bungeanum	Huajiao	Fruits & Seeds	HUC	Genuine
QX01	Zanthoxyli Pericarpium	Zanthoxylum bungeanum	Huajiao	Fruits & Seeds	HUC	Genuine
HY01	Zanthoxyli Pericarpium	Zanthoxylum bungeanum	Huajiao	Fruits & Seeds	HUC	Genuine
YD01	Zanthoxyli Pericarpium	Zanthoxylum bungeanum	Huajiao	Fruits & Seeds	HUC	Genuine
SP01	Zanthoxyli Pericarpium	Zanthoxylum bungeanum	Huajiao	Fruits & Seeds	HUC	Genuine
BD01-1	Zanthoxyli Pericarpium	Zanthoxylum schinifolium	Huajiao	Fruits & Seeds	AG	Genuine
BD01-2	Zanthoxyli Pericarpium	Zanthoxylum schinifolium	Huajiao	Fruits & Seeds	AG	Genuine
BD01-3	Zanthoxyli Pericarpium	Zanthoxylum schinifolium	Huajiao	Fruits & Seeds	AG	Genuine
BD02-1	Zanthoxyli Pericarpium	Zanthoxylum schinifolium	Huajiao	Fruits & Seeds	AG	Genuine
BD02-2	Zanthoxyli Pericarpium	Zanthoxylum schinifolium	Huajiao	Fruits & Seeds	AG	Genuine
BD02-3	Zanthoxyli Pericarpium	Zanthoxylum schinifolium	Huajiao	Fruits & Seeds	AG	Genuine
FHYL108	Zanthoxyli Radix	Zanthoxylum nitidum	Liangmianzhen	Radix et Rhizome	GX	Genuine
FHCQ056	Ziziphi Spinosae Semen	Ziziphus jujuba var. spinosa	Suanzaoren	Fruits & Seeds	CQ	Genuine
S0106	Ziziphi Spinosae Semen	Ziziphus jujuba var. spinosa	Suanzaoren	Fruits & Seeds	BZ	Genuine
S1226	Ziziphi Spinosae Semen	Ziziphus jujuba var. spinosa	Suanzaoren	Fruits & Seeds	QP	Genuine
SZR02	Ziziphi Spinosae Semen	Ziziphus jujuba var. spinosa	Suanzaoren	Fruits & Seeds	BZ	Genuine
BZ413	Ziziphi Spinosae Semen	Ziziphus jujuba var. spinosa	Suanzaoren	Fruits & Seeds	BZ	Genuine
FHCD366	Ziziphi Spinosae Semen	Ziziphus jujuba var. spinosa	Suanzaoren	Fruits & Seeds	CQ	Genuine
Note:BZ represent Anhui Bozhou Medicine Market;
AG represent Hebei Anguo Medicine Market;
CQ represent Chongqing Chuqimen Medicine Market;
GX represent Guangxi Yulin Medicine Market;
HN represent Henan Yuzhou Medicine Market;
QP represent Guangdong Qingping Medicine Market;
HUC represent Sichuan Hehuachi Medicine Market.
